# Supplementary material for: Loci nominally associated with autism from genome-wide analysis show enrichment of brain expression quantitative trait loci but not lymphoblastoid cell line expression quantitative trait loci
Source: Mol Autism. 2012 May 16;3:3. doi: 10.1186/2040-2392-3-3 (PMC3484025; doi:10.1186/2040-2392-3-3)
Supplement: Additional file 1 — Table S1. Includes all eQTL from enrichment analysis identified in parietal and cerebellar tissues, from all of the four primary GWAS analyses. Worksheets provided in the database include information on the eQTL target gene as well as the eQTL host gene. [file 2040-2392-3-3-S1.xlsx]

## Sheet: README
TotalCombined
The "TotalCombined" worksheet includes all eQTL SNPs, identified in parietal and cerebellar tissues, from all of the four primary GWAS analyses.
Column Name	Column Description
CHR	eQTL chromosome
Position	eQTL bp position
rsNum	eQTL rs number
Gene Name	Target gene name
pval	eQTL p-value
SNP Type	cis or trans eQTL
Diagnosis	Diagnosis of indviduals from AGP primary analysis
Ancestry	Ancestry of individuals from AGP primary analysis
Brain region	Brain region for eQTL
Implicate more than one gene?	eQTL for more than one gene
UniqueSNPs
The data from the "TotalCombined" sheet contains duplicative entries for SNPs that are eQTLs in more than one tissue and passed filtering (P< 10^-3)
in more than one GWAS analysis. The "UniqueSNPs" worksheet represents a list of eQTL SNPs that has been filtered for any duplicate entry. This worksheet
provides information about the eQTL host location and host gene as well as information regarding the action of the eQTL.
Column Name	Column Description
RS Number	eQTL rs number
Eqtls for more than one gene?	eQTL for more than one gene - (Y)es or (N)o
Cis or Trans?	Column denotes wether the eQTL was identified as a (cis), (trans) or (both) cis and trans regulators
chromosome	eQTL host chromosome
position	eQTL host bp position
alleles	eQTL SNP Alleles
gene	eQTL host Gene
feature	eQTL host Element
left_gene	eQTL host left Gene
right_gene	eQTL host right Gene

## Sheet: TotalCombined
CHR	Position	rsNum	Gene Name	pval	SNP Type	Diagnosis	Ancestry	Brain region	Implicate more than one gene?
5	156702711	rs10037485	C5orf40	1.539e-05	cis	SPCT	WestEur	Cbell	N
17	49174132	rs10083825	THTPA	1.51e-06	trans	SPCT	All	Parietal	N
17	49174132	rs10083825	THTPA	1.51e-06	trans	SPCT	WestEur	Parietal	N
2	44086208	rs10084400	LRPPRC	6.675e-05	cis	STRCT	All	Parietal	N
2	44086208	rs10084400	LRPPRC	6.675e-05	cis	STRCT	WestEur	Parietal	N
14	38207989	rs10141674	C19orf46	6.906e-08	trans	STRCT	All	Parietal	N
14	38208228	rs10141939	C19orf46	6.903e-08	trans	STRCT	All	Parietal	N
14	23968195	rs10143703	KHNYN	0.0001956	cis	STRCT	WestEur	Parietal	N
2	172528561	rs10165126	SLC25A12	1.108e-06	cis	SPCT	WestEur	Parietal	N
2	172528561	rs10165126	SLC25A12	1.108e-06	cis	STRCT	All	Parietal	N
2	172528561	rs10165126	SLC25A12	1.108e-06	cis	STRCT	WestEur	Parietal	N
2	172315540	rs10166005	SLC25A12	6.611e-08	cis	STRCT	All	Parietal	N
2	172315540	rs10166005	SLC25A12	6.611e-08	cis	STRCT	WestEur	Parietal	N
2	102105217	rs10172039	SYNGR3	5.051e-07	trans	SPCT	WestEur	Cbell	N
2	172566460	rs10174055	SLC25A12	6.659e-08	cis	STRCT	All	Parietal	N
2	172566460	rs10174055	SLC25A12	6.659e-08	cis	STRCT	WestEur	Parietal	N
2	172317202	rs10184866	SLC25A12	6.495e-08	cis	STRCT	All	Parietal	N
2	172317202	rs10184866	SLC25A12	6.495e-08	cis	STRCT	WestEur	Parietal	N
3	198564405	rs1018527	SIPA1L1	8.496e-07	trans	STRCT	WestEur	Parietal	N
2	172488378	rs10202823	SLC25A12	7.236e-08	cis	STRCT	All	Parietal	N
2	172488378	rs10202823	SLC25A12	7.236e-08	cis	STRCT	WestEur	Parietal	N
2	41051212	rs10205399	SETDB1	4.762e-07	trans	STRCT	WestEur	Cbell	N
2	172294131	rs10207085	SLC25A12	1.565e-07	cis	STRCT	All	Parietal	N
2	172294131	rs10207085	SLC25A12	1.565e-07	cis	STRCT	WestEur	Parietal	N
4	131457544	rs1022079	ZNF679	1.119e-06	trans	SPCT	All	Parietal	N
7	24502175	rs10250643	DFNA5	3.658e-05	cis	SPCT	All	Parietal	N
7	24502175	rs10250643	DFNA5	3.658e-05	cis	SPCT	WestEur	Parietal	N
7	39083323	rs10258862	S100G	1.306e-06	trans	SPCT	All	Cbell	N
7	39083323	rs10258862	S100G	1.306e-06	trans	SPCT	WestEur	Cbell	N
7	39083323	rs10258862	S100G	1.306e-06	trans	STRCT	All	Cbell	N
7	39083323	rs10258862	S100G	1.306e-06	trans	STRCT	WestEur	Cbell	N
14	63019073	rs1033747	KDR	1.771e-06	trans	SPCT	All	Cbell	N
14	63019073	rs1033747	KDR	1.771e-06	trans	STRCT	All	Cbell	N
14	63019073	rs1033747	KDR	1.771e-06	trans	STRCT	WestEur	Cbell	N
22	33660152	rs1034420	FLT4	7.911e-07	trans	STRCT	All	Cbell	N
11	93482465	rs10437575	PANX1	2.784e-07	cis	STRCT	All	Cbell	N
11	93482465	rs10437575	PANX1	6.564e-05	cis	STRCT	All	Parietal	N
11	93482465	rs10437575	PANX1	2.784e-07	cis	STRCT	WestEur	Cbell	N
11	93482465	rs10437575	PANX1	6.564e-05	cis	STRCT	WestEur	Parietal	N
6	70010707	rs10485254	PISD	1.268e-06	trans	STRCT	All	Cbell	N
1	95100795	rs10493879	CNN3	6.761e-06	cis	SPCT	All	Cbell	Y
1	95100795	rs10493879	CNN3	6.761e-06	cis	SPCT	WestEur	Cbell	Y
1	95100795	rs10493879	SLC44A3	2.953e-09	cis	SPCT	All	Cbell	Y
1	95100795	rs10493879	SLC44A3	2.953e-09	cis	SPCT	WestEur	Cbell	Y
9	88379484	rs10746779	CPSF1	1.373e-07	trans	STRCT	WestEur	Cbell	Y
9	88379484	rs10746779	PRR19	8.804e-07	trans	STRCT	WestEur	Parietal	Y
1	118445953	rs10754367	CXCL2	3.543e-07	trans	STRCT	All	Parietal	Y
1	118445953	rs10754367	CXCL2	3.543e-07	trans	STRCT	WestEur	Parietal	Y
1	118445953	rs10754367	WDR3	2.415e-05	cis	STRCT	All	Parietal	Y
1	118445953	rs10754367	WDR3	2.415e-05	cis	STRCT	WestEur	Parietal	Y
9	109703395	rs10759262	CHRNA1	6.478e-07	trans	STRCT	WestEur	Parietal	N
11	32915185	rs10767973	QSER1	9.029e-05	cis	SPCT	All	Cbell	N
11	32915185	rs10767973	QSER1	9.029e-05	cis	SPCT	WestEur	Cbell	N
6	24449748	rs10806988	FRA10AC1	1.922e-06	trans	SPCT	WestEur	Cbell	N
6	17080968	rs10807604	RASA1	4.6e-07	trans	SPCT	All	Parietal	N
7	37518248	rs10807892	PEX19	1.028e-06	trans	SPCT	All	Parietal	N
7	37518248	rs10807892	PEX19	1.028e-06	trans	SPCT	WestEur	Parietal	N
7	37518248	rs10807892	PEX19	1.028e-06	trans	STRCT	All	Parietal	N
7	37518248	rs10807892	PEX19	1.028e-06	trans	STRCT	WestEur	Parietal	N
12	50964910	rs10876271	KRT81	8.294e-06	cis	SPCT	WestEur	Parietal	N
12	50965167	rs10876272	KRT81	8.03e-06	cis	SPCT	WestEur	Parietal	N
12	50965167	rs10876272	KRT81	8.03e-06	cis	STRCT	WestEur	Parietal	N
1	4910002	rs10915297	EEF1A1	8.007e-07	trans	SPCT	All	Cbell	N
7	37518086	rs10951520	PEX19	1.047e-06	trans	SPCT	All	Parietal	N
7	37518086	rs10951520	PEX19	1.047e-06	trans	SPCT	WestEur	Parietal	N
7	37518086	rs10951520	PEX19	1.047e-06	trans	STRCT	All	Parietal	N
7	37518086	rs10951520	PEX19	1.047e-06	trans	STRCT	WestEur	Parietal	N
7	89159374	rs10952964	ZNF804B	0.0001495	cis	SPCT	All	Parietal	N
7	89159408	rs10952965	ZNF804B	0.0001539	cis	SPCT	All	Parietal	N
7	89159408	rs10952965	ZNF804B	0.0001539	cis	SPCT	WestEur	Parietal	N
9	33740237	rs10971677	PRSS3	6.72e-05	cis	STRCT	All	Parietal	N
9	33741865	rs10971679	PRSS3	9.019e-05	cis	STRCT	All	Parietal	N
11	32950463	rs11032074	QSER1	3.446e-05	cis	SPCT	All	Cbell	N
11	32950463	rs11032074	QSER1	3.446e-05	cis	SPCT	WestEur	Cbell	N
2	22731306	rs11124623	BBS4	1.317e-06	trans	SPCT	All	Cbell	N
3	48819081	rs11130176	DALRD3	2.024e-07	cis	SPCT	All	Cbell	Y
3	48819081	rs11130176	DALRD3	2.024e-07	cis	SPCT	WestEur	Cbell	Y
3	48819081	rs11130176	WDR6	8.961e-19	cis	SPCT	All	Cbell	Y
3	48819081	rs11130176	WDR6	2.457e-13	cis	SPCT	All	Parietal	Y
3	48819081	rs11130176	WDR6	8.961e-19	cis	SPCT	WestEur	Cbell	Y
3	48819081	rs11130176	WDR6	2.457e-13	cis	SPCT	WestEur	Parietal	Y
12	50978740	rs11170080	KRT81	3.098e-05	cis	SPCT	All	Parietal	N
12	50978740	rs11170080	KRT81	3.098e-05	cis	SPCT	WestEur	Parietal	N
11	65121747	rs11227234	SNX32	2.133e-05	cis	SPCT	All	Parietal	N
11	93502141	rs1138800	PANX1	1.445e-05	cis	STRCT	All	Cbell	N
11	93502141	rs1138800	PANX1	1.836e-06	cis	STRCT	All	Parietal	N
11	93502141	rs1138800	PANX1	1.445e-05	cis	STRCT	WestEur	Cbell	N
11	93502141	rs1138800	PANX1	1.836e-06	cis	STRCT	WestEur	Parietal	N
19	15670025	rs11670393	PANX2	1.509e-06	trans	STRCT	WestEur	Parietal	N
20	33708793	rs11696527	CPNE1	6.899e-11	cis	SPCT	All	Cbell	N
20	33708793	rs11696527	CPNE1	2.259e-13	cis	SPCT	All	Parietal	N
5	156691755	rs11741790	C5orf40	1.671e-05	cis	SPCT	WestEur	Cbell	N
1	240621154	rs11809951	FAM90A1	6.783e-07	trans	SPCT	All	Cbell	N
1	240621154	rs11809951	FAM90A1	6.783e-07	trans	SPCT	WestEur	Cbell	N
19	15662454	rs11879787	PANX2	1.365e-06	trans	STRCT	WestEur	Parietal	N
1	87401422	rs12092928	C16orf72	1.302e-06	trans	SPCT	WestEur	Parietal	N
11	131312381	rs12098973	ZNF626	3.953e-07	trans	SPCT	WestEur	Parietal	N
7	34836526	rs12111597	OSBPL1A	2.143e-07	trans	SPCT	WestEur	Cbell	N
1	178227410	rs12132694	CPNE7	1.198e-06	trans	SPCT	All	Cbell	N
1	178227410	rs12132694	CPNE7	1.198e-06	trans	SPCT	WestEur	Cbell	N
11	107834162	rs12278954	NPAT	9.478e-05	cis	SPCT	All	Cbell	N
16	46915869	rs12446160	LONP2	9.935e-12	cis	STRCT	WestEur	Cbell	N
2	172371502	rs12692974	SLC25A12	6.028e-08	cis	STRCT	All	Parietal	N
2	172371502	rs12692974	SLC25A12	6.028e-08	cis	STRCT	WestEur	Parietal	N
2	172434227	rs12692978	SLC25A12	1.589e-08	cis	STRCT	All	Parietal	N
2	172434227	rs12692978	SLC25A12	1.589e-08	cis	STRCT	WestEur	Parietal	N
2	205792617	rs12694021	ALS2CR12	5.345e-05	cis	SPCT	All	Parietal	N
2	205792617	rs12694021	ALS2CR12	5.345e-05	cis	SPCT	WestEur	Parietal	N
14	38199858	rs12893535	C19orf46	1.697e-07	trans	STRCT	All	Parietal	N
1	117694192	rs1289859	SPAG1	1.715e-06	trans	SPCT	All	Parietal	N
1	117746255	rs1289941	SPAG1	1.517e-06	trans	SPCT	All	Parietal	N
2	205488777	rs12991340	MRPL51	1.212e-06	trans	STRCT	WestEur	Parietal	N
4	77204512	rs13111494	NAAA	0.0001115	cis	SPCT	All	Cbell	N
4	77204512	rs13111494	NAAA	6.168e-08	cis	SPCT	All	Parietal	N
4	77204512	rs13111494	NAAA	0.0001115	cis	SPCT	WestEur	Cbell	N
4	77204512	rs13111494	NAAA	6.168e-08	cis	SPCT	WestEur	Parietal	N
5	156714533	rs13175179	C5orf40	0.0001164	cis	SPCT	WestEur	Cbell	N
5	59398222	rs13177765	OR2G3	1.935e-06	trans	STRCT	All	Parietal	N
5	59398222	rs13177765	OR2G3	1.935e-06	trans	STRCT	WestEur	Parietal	N
9	88374466	rs1331440	CPSF1	1.796e-06	trans	STRCT	WestEur	Cbell	N
6	39041279	rs1332012	CBR4	1.808e-06	trans	SPCT	All	Parietal	Y
6	39041279	rs1332012	CBR4	1.808e-06	trans	SPCT	WestEur	Parietal	Y
6	39041279	rs1332012	CBR4	1.808e-06	trans	STRCT	WestEur	Parietal	Y
6	39041279	rs1332012	MED20	0.0001898	cis	SPCT	All	Parietal	Y
6	39041279	rs1332012	MED20	0.0001898	cis	SPCT	WestEur	Parietal	Y
6	39041279	rs1332012	MED20	0.0001898	cis	STRCT	WestEur	Parietal	Y
13	43415689	rs1337201	C13orf31	0.0001586	cis	SPCT	All	Cbell	Y
13	43415689	rs1337201	C13orf31	0.0001903	cis	SPCT	All	Parietal	Y
13	43415689	rs1337201	C13orf31	0.0001586	cis	SPCT	WestEur	Cbell	Y
13	43415689	rs1337201	C13orf31	0.0001903	cis	SPCT	WestEur	Parietal	Y
13	43415689	rs1337201	CCDC122	6.736e-05	cis	SPCT	All	Cbell	Y
13	43415689	rs1337201	CCDC122	6.736e-05	cis	SPCT	WestEur	Cbell	Y
1	119478773	rs1341583	MPL	1.234e-06	trans	SPCT	All	Cbell	N
1	119478773	rs1341583	MPL	1.234e-06	trans	SPCT	WestEur	Cbell	N
8	62434277	rs1371741	CLVS1	2.723e-06	cis	STRCT	All	Cbell	Y
8	62434277	rs1371741	CLVS1	2.723e-06	cis	STRCT	WestEur	Cbell	Y
8	62434277	rs1371741	SEL1L2	1.797e-06	trans	STRCT	All	Parietal	Y
8	62434277	rs1371741	SEL1L2	1.797e-06	trans	STRCT	WestEur	Parietal	Y
2	40956727	rs1379022	HSP90B1	1.55e-07	trans	STRCT	WestEur	Parietal	Y
2	40956727	rs1379022	SETDB1	1.114e-06	trans	STRCT	WestEur	Cbell	Y
8	62402587	rs1386220	CLVS1	1.169e-05	cis	STRCT	WestEur	Cbell	N
22	41925959	rs138977	PTGER4	1.311e-06	trans	SPCT	All	Cbell	N
22	41925959	rs138977	PTGER4	1.311e-06	trans	SPCT	WestEur	Cbell	N
7	39087990	rs1404999	S100G	1.358e-06	trans	SPCT	All	Cbell	N
7	39087990	rs1404999	S100G	1.358e-06	trans	SPCT	WestEur	Cbell	N
7	39087990	rs1404999	S100G	1.358e-06	trans	STRCT	All	Cbell	N
7	39087990	rs1404999	S100G	1.358e-06	trans	STRCT	WestEur	Cbell	N
5	110573038	rs1469441	METT5D1	1.656e-06	trans	SPCT	All	Cbell	Y
5	110573038	rs1469441	WDR36	6.113e-05	cis	SPCT	All	Parietal	Y
17	45915882	rs1551717	ACSF2	6.05e-06	cis	SPCT	All	Cbell	Y
17	45915882	rs1551717	ACSF2	6.05e-06	cis	SPCT	WestEur	Cbell	Y
17	45915882	rs1551717	ACSF2	6.05e-06	cis	STRCT	All	Cbell	Y
17	45915882	rs1551717	ACSF2	6.05e-06	cis	STRCT	WestEur	Cbell	Y
17	45915882	rs1551717	CHAD	1.762e-07	cis	SPCT	All	Cbell	Y
17	45915882	rs1551717	CHAD	1.762e-07	cis	SPCT	WestEur	Cbell	Y
17	45915882	rs1551717	CHAD	1.762e-07	cis	STRCT	All	Cbell	Y
17	45915882	rs1551717	CHAD	1.762e-07	cis	STRCT	WestEur	Cbell	Y
17	45915882	rs1551717	RSAD1	1.456e-06	cis	SPCT	All	Parietal	Y
17	45915882	rs1551717	RSAD1	1.456e-06	cis	SPCT	WestEur	Parietal	Y
17	45915882	rs1551717	RSAD1	1.456e-06	cis	STRCT	All	Parietal	Y
17	45915882	rs1551717	RSAD1	1.456e-06	cis	STRCT	WestEur	Parietal	Y
2	172334798	rs1607254	MAP1D	3.199e-06	cis	STRCT	All	Parietal	Y
2	172334798	rs1607254	SLC25A12	1.699e-08	cis	STRCT	All	Parietal	Y
3	126336848	rs16836516	AHDC1	3.817e-07	trans	STRCT	All	Parietal	Y
3	126336848	rs16836516	AHDC1	3.817e-07	trans	STRCT	WestEur	Parietal	Y
3	126336848	rs16836516	SNX4	0.0001382	cis	STRCT	All	Parietal	Y
3	126336848	rs16836516	SNX4	0.0001382	cis	STRCT	WestEur	Parietal	Y
1	178193678	rs16855021	CPNE7	1.198e-06	trans	SPCT	All	Cbell	N
1	178193678	rs16855021	CPNE7	1.198e-06	trans	SPCT	WestEur	Cbell	N
6	69933989	rs16900553	PISD	1.303e-06	trans	STRCT	All	Cbell	N
6	69933989	rs16900553	PISD	1.303e-06	trans	STRCT	WestEur	Cbell	N
14	37854141	rs17107815	LINGO1	6.977e-07	trans	STRCT	WestEur	Cbell	N
5	163631534	rs17285868	ZSCAN18	1.51e-06	trans	SPCT	All	Parietal	N
2	201022519	rs17447598	FGA	3.882e-07	trans	STRCT	All	Parietal	N
6	114955404	rs1748168	CITED4	9.138e-07	trans	SPCT	All	Parietal	N
6	114955404	rs1748168	CITED4	9.138e-07	trans	SPCT	WestEur	Parietal	N
2	172367622	rs17581284	MAP1D	3.166e-06	cis	STRCT	All	Parietal	Y
2	172367622	rs17581284	SLC25A12	1.651e-08	cis	STRCT	All	Parietal	Y
12	50980560	rs17655636	KRT81	0.0001969	cis	SPCT	All	Parietal	N
12	50980560	rs17655636	KRT81	0.0001969	cis	SPCT	WestEur	Parietal	N
12	50980560	rs17655636	KRT81	0.0001969	cis	STRCT	WestEur	Parietal	N
13	33809941	rs1765853	ISLR	8.739e-07	trans	STRCT	All	Cbell	N
18	26516457	rs17710831	TLR9	1.351e-06	trans	SPCT	WestEur	Parietal	N
5	169960776	rs17745927	RPL26L1	0.000183	cis	SPCT	WestEur	Parietal	N
1	116354093	rs1775703	LMO1	1.782e-07	trans	SPCT	All	Parietal	N
1	116354093	rs1775703	LMO1	1.782e-07	trans	SPCT	WestEur	Parietal	N
1	116368819	rs1775711	LMO1	5.468e-07	trans	SPCT	All	Parietal	N
1	116368819	rs1775711	LMO1	5.468e-07	trans	SPCT	WestEur	Parietal	N
5	173615654	rs17773992	ISLR2	1.768e-06	trans	STRCT	All	Parietal	N
5	173615654	rs17773992	ISLR2	1.768e-06	trans	STRCT	WestEur	Parietal	N
17	28026851	rs17780664	PIPOX	0.0001256	cis	STRCT	All	Cbell	N
17	28026851	rs17780664	PIPOX	0.0001256	cis	STRCT	WestEur	Cbell	N
11	77134434	rs17825097	OR2AT4	0.0001411	cis	STRCT	WestEur	Parietal	N
3	158638723	rs1840680	PEX6	1.373e-06	trans	SPCT	All	Cbell	N
18	44303255	rs1877415	MRPS24	8.177e-07	trans	SPCT	All	Cbell	N
18	44303255	rs1877415	MRPS24	8.177e-07	trans	SPCT	WestEur	Cbell	N
9	27343460	rs1888380	KRT74	3.443e-07	trans	SPCT	All	Parietal	N
9	27343460	rs1888380	KRT74	3.443e-07	trans	SPCT	WestEur	Parietal	N
1	95973006	rs1931244	PTPRN2	2.738e-07	trans	SPCT	All	Cbell	N
1	95973006	rs1931244	PTPRN2	2.738e-07	trans	SPCT	WestEur	Cbell	N
1	95973006	rs1931244	PTPRN2	2.738e-07	trans	STRCT	All	Cbell	N
1	95973006	rs1931244	PTPRN2	2.738e-07	trans	STRCT	WestEur	Cbell	N
1	95958654	rs1931254	PTPRN2	2.93e-07	trans	STRCT	WestEur	Cbell	N
1	102405523	rs1938350	OLFM3	1.531e-05	cis	SPCT	All	Cbell	N
1	102405523	rs1938350	OLFM3	1.531e-05	cis	STRCT	All	Cbell	N
17	59475212	rs196912	CALN1	6.133e-07	trans	SPCT	All	Parietal	Y
17	59475212	rs196912	ERN1	1.937e-06	cis	SPCT	All	Cbell	Y
17	59499404	rs196939	CALN1	8.687e-07	trans	SPCT	All	Parietal	Y
17	59499404	rs196939	ERN1	2.039e-06	cis	SPCT	All	Cbell	Y
17	59511039	rs196948	CALN1	9.432e-07	trans	SPCT	All	Parietal	Y
17	59511039	rs196948	ERN1	2.267e-06	cis	SPCT	All	Cbell	Y
17	59513340	rs1971298	CALN1	9.462e-07	trans	SPCT	All	Parietal	Y
17	59513340	rs1971298	ERN1	2.264e-06	cis	SPCT	All	Cbell	Y
9	33653511	rs1977008	PRSS3	8.457e-05	cis	STRCT	All	Parietal	N
7	89147020	rs1981521	ZNF804B	0.0001497	cis	SPCT	All	Parietal	N
17	42156130	rs199453	FMNL1	9.768e-05	cis	SPCT	All	Cbell	N
13	43421136	rs2028809	C13orf31	4.976e-06	cis	SPCT	All	Parietal	Y
13	43421136	rs2028809	C13orf31	4.976e-06	cis	SPCT	WestEur	Parietal	Y
13	43421136	rs2028809	CCDC122	5.882e-06	cis	SPCT	All	Cbell	Y
13	43421136	rs2028809	CCDC122	5.882e-06	cis	SPCT	WestEur	Cbell	Y
17	45891046	rs2125902	CHAD	1.319e-06	cis	STRCT	All	Cbell	N
17	45891046	rs2125902	CHAD	1.319e-06	cis	STRCT	WestEur	Cbell	N
17	45891046	rs2125902	CHAD	1.319e-06	cis	SPCT	All	Cbell	Y
17	45891046	rs2125902	CHAD	1.319e-06	cis	SPCT	WestEur	Cbell	Y
17	45891046	rs2125902	RSAD1	1.166e-06	cis	SPCT	All	Parietal	Y
17	45891046	rs2125902	RSAD1	1.166e-06	cis	SPCT	WestEur	Parietal	Y
17	45891046	rs2125902	RSAD1	1.166e-06	cis	STRCT	All	Parietal	Y
17	45891046	rs2125902	RSAD1	1.166e-06	cis	STRCT	WestEur	Parietal	Y
17	45890913	rs2125903	CHAD	1.32e-06	cis	STRCT	All	Cbell	N
17	45890913	rs2125903	CHAD	1.32e-06	cis	STRCT	WestEur	Cbell	N
17	45890913	rs2125903	CHAD	1.32e-06	cis	SPCT	All	Cbell	Y
17	45890913	rs2125903	CHAD	1.32e-06	cis	SPCT	WestEur	Cbell	Y
17	45890913	rs2125903	RSAD1	1.158e-06	cis	SPCT	All	Parietal	Y
17	45890913	rs2125903	RSAD1	1.158e-06	cis	SPCT	WestEur	Parietal	Y
17	45890913	rs2125903	RSAD1	1.158e-06	cis	STRCT	All	Parietal	Y
17	45890913	rs2125903	RSAD1	1.158e-06	cis	STRCT	WestEur	Parietal	Y
4	62099094	rs2132074	LPHN3	4.594e-05	cis	SPCT	WestEur	Cbell	N
7	89147989	rs2188823	ZNF804B	0.0001497	cis	SPCT	All	Parietal	N
7	89147989	rs2188823	ZNF804B	0.0001497	cis	SPCT	WestEur	Parietal	N
11	93448510	rs2226927	PANX1	8.213e-07	cis	STRCT	All	Cbell	N
3	126331445	rs2228677	AHDC1	3.107e-07	trans	STRCT	All	Parietal	Y
3	126331445	rs2228677	AHDC1	3.107e-07	trans	STRCT	WestEur	Parietal	Y
3	126331445	rs2228677	INE1	1.384e-06	trans	STRCT	All	Cbell	Y
3	126331445	rs2228677	INE1	1.384e-06	trans	STRCT	WestEur	Cbell	Y
17	40541346	rs2239925	NMT1	1.275e-06	cis	SPCT	All	Cbell	N
6	165615039	rs2275216	PRR18	0.0001854	cis	SPCT	All	Cbell	N
6	165615039	rs2275216	PRR18	0.0001854	cis	STRCT	All	Cbell	N
8	124595788	rs2294088	SLC39A8	5.995e-07	trans	SPCT	All	Cbell	N
8	124595788	rs2294088	SLC39A8	5.995e-07	trans	SPCT	WestEur	Cbell	N
17	59470181	rs2331413	ERN1	5.035e-09	cis	SPCT	All	Cbell	N
17	17554822	rs2350962	TOM1L2	1.599e-05	cis	SPCT	WestEur	Parietal	N
1	240625569	rs2580222	FAM90A1	9.61e-07	trans	SPCT	All	Cbell	N
1	240625569	rs2580222	FAM90A1	9.61e-07	trans	SPCT	WestEur	Cbell	N
1	240619604	rs2580237	MDM2	6.64e-07	trans	SPCT	All	Parietal	N
1	240619604	rs2580237	MDM2	6.64e-07	trans	SPCT	WestEur	Parietal	N
2	30723754	rs2602788	DLEU7	2.925e-07	trans	STRCT	WestEur	Parietal	N
1	240621187	rs2654862	MDM2	6.748e-07	trans	SPCT	All	Parietal	N
1	240621187	rs2654862	MDM2	6.748e-07	trans	SPCT	WestEur	Parietal	N
12	26088954	rs2669568	GBX2	1.879e-06	trans	STRCT	All	Parietal	N
12	26088954	rs2669568	GBX2	1.879e-06	trans	STRCT	WestEur	Parietal	N
1	95927332	rs2700338	PTPRN2	6.358e-08	trans	STRCT	WestEur	Cbell	N
11	32874081	rs2746037	QSER1	7.952e-05	cis	SPCT	WestEur	Cbell	N
1	70724902	rs2807912	EIF3G	1.538e-06	trans	SPCT	WestEur	Cbell	N
1	70724902	rs2807912	EIF3G	1.538e-06	trans	STRCT	WestEur	Cbell	N
1	240629344	rs2809985	FAM90A1	2.91e-08	trans	SPCT	All	Cbell	N
1	240629344	rs2809985	FAM90A1	2.91e-08	trans	SPCT	WestEur	Cbell	N
21	44073902	rs2838411	PABPC5	8.19e-07	trans	STRCT	All	Parietal	N
21	44073902	rs2838411	PABPC5	8.19e-07	trans	STRCT	WestEur	Parietal	N
18	51307227	rs2924333	ZBTB46	6.65e-07	trans	STRCT	All	Parietal	N
18	51307227	rs2924333	ZBTB46	6.65e-07	trans	STRCT	WestEur	Parietal	N
11	93461272	rs2949856	PANX1	3.158e-08	cis	STRCT	All	Cbell	N
18	51311341	rs2958187	ZBTB46	6.647e-07	trans	STRCT	WestEur	Parietal	N
18	51317992	rs2958189	ZBTB46	6.551e-07	trans	STRCT	WestEur	Parietal	N
6	152117180	rs2982567	ATRN	5.416e-07	trans	STRCT	All	Parietal	N
1	45862801	rs3014238	CYP4Z2P	3.737e-05	cis	SPCT	All	Cbell	N
6	152099607	rs3020348	ATRN	8.811e-07	trans	STRCT	All	Parietal	N
8	142257221	rs307731	HEJ1	5.299e-07	trans	STRCT	All	Cbell	N
2	44867042	rs343939	TMEM217	1.136e-06	trans	STRCT	All	Cbell	N
4	38308551	rs3733315	FLJ13197	7.644e-06	cis	SPCT	All	Parietal	N
4	38308551	rs3733315	FLJ13197	7.644e-06	cis	SPCT	WestEur	Parietal	N
4	38308551	rs3733315	FLJ13197	7.644e-06	cis	STRCT	All	Parietal	N
4	38308551	rs3733315	FLJ13197	7.644e-06	cis	STRCT	WestEur	Parietal	N
2	27410225	rs3739095	GPN1	2.197e-05	cis	SPCT	WestEur	Cbell	Y
2	27410225	rs3739095	GPN1	6.337e-06	cis	SPCT	WestEur	Parietal	Y
2	27410225	rs3739095	HTR5A	1.129e-06	trans	SPCT	WestEur	Parietal	Y
2	27410225	rs3739095	SLC4A1AP	7.198e-05	cis	SPCT	WestEur	Parietal	Y
17	59513776	rs3744284	CALN1	9.457e-07	trans	SPCT	All	Parietal	Y
17	59513776	rs3744284	ERN1	2.261e-06	cis	SPCT	All	Cbell	Y
2	172417165	rs3770445	SLC25A12	5.935e-08	cis	STRCT	All	Parietal	N
2	172417165	rs3770445	SLC25A12	5.935e-08	cis	STRCT	WestEur	Parietal	N
2	172376961	rs3770451	SLC25A12	6.007e-08	cis	STRCT	All	Parietal	N
2	172376961	rs3770451	SLC25A12	6.007e-08	cis	STRCT	WestEur	Parietal	N
2	172376928	rs3770452	SLC25A12	6.028e-08	cis	STRCT	All	Parietal	N
2	172376928	rs3770452	SLC25A12	6.028e-08	cis	STRCT	WestEur	Parietal	N
2	36485544	rs3770922	SCARB1	7.972e-07	trans	SPCT	WestEur	Parietal	N
21	38143119	rs3787857	HSD17B3	1.467e-06	trans	STRCT	All	Parietal	N
21	38143119	rs3787857	HSD17B3	1.467e-06	trans	STRCT	WestEur	Parietal	N
17	59471465	rs3803813	ERN1	5.27e-09	cis	SPCT	All	Cbell	N
4	161883707	rs3846249	RNF20	1.566e-06	trans	STRCT	All	Cbell	N
5	112870891	rs3906371	YTHDC2	6.379e-10	cis	SPCT	WestEur	Cbell	N
1	116336375	rs4046190	LMO1	1.056e-06	trans	SPCT	WestEur	Parietal	Y
1	116336375	rs4046190	ZFAND5	1.46e-06	trans	SPCT	WestEur	Parietal	Y
7	89146410	rs4236514	ZNF804B	0.0001497	cis	SPCT	All	Parietal	N
6	114943874	rs4245468	CITED4	1.089e-06	trans	SPCT	All	Parietal	N
6	114943874	rs4245468	CITED4	1.089e-06	trans	SPCT	WestEur	Parietal	N
2	172521464	rs4280427	MAP1D	1.468e-05	cis	STRCT	All	Parietal	Y
2	172521464	rs4280427	MAP1D	1.468e-05	cis	STRCT	WestEur	Parietal	Y
2	172521464	rs4280427	SLC25A12	7.227e-09	cis	STRCT	All	Parietal	Y
2	172521464	rs4280427	SLC25A12	7.227e-09	cis	STRCT	WestEur	Parietal	Y
19	15688731	rs4312419	PANX2	1.662e-06	trans	STRCT	WestEur	Parietal	N
5	156649748	rs438830	C5orf40	4.358e-05	cis	SPCT	WestEur	Cbell	N
13	106095440	rs4480661	ERGIC2	5.927e-07	trans	STRCT	All	Cbell	N
13	106095440	rs4480661	ERGIC2	5.927e-07	trans	STRCT	WestEur	Cbell	N
2	43974451	rs4563284	LRPPRC	9.764e-08	cis	STRCT	WestEur	Parietal	N
11	93480352	rs4625415	PANX1	2.535e-07	cis	STRCT	All	Cbell	N
11	93480352	rs4625415	PANX1	6.672e-05	cis	STRCT	All	Parietal	N
11	93480352	rs4625415	PANX1	2.535e-07	cis	STRCT	WestEur	Cbell	N
11	93480352	rs4625415	PANX1	6.672e-05	cis	STRCT	WestEur	Parietal	N
15	28103304	rs4643293	HS3ST4	3.243e-07	trans	SPCT	All	Cbell	N
15	28103304	rs4643293	HS3ST4	3.243e-07	trans	SPCT	WestEur	Cbell	N
1	118406917	rs4659066	CXCL2	3.517e-07	trans	STRCT	All	Parietal	Y
1	118406917	rs4659066	CXCL2	3.517e-07	trans	STRCT	WestEur	Parietal	Y
1	118406917	rs4659066	WDR3	2.281e-05	cis	STRCT	All	Parietal	Y
1	118406917	rs4659066	WDR3	2.281e-05	cis	STRCT	WestEur	Parietal	Y
2	172313645	rs4667694	SLC25A12	7.657e-08	cis	STRCT	All	Parietal	N
2	172313645	rs4667694	SLC25A12	7.657e-08	cis	STRCT	WestEur	Parietal	N
2	172328016	rs4668412	SLC25A12	6.387e-08	cis	STRCT	All	Parietal	N
2	172328016	rs4668412	SLC25A12	6.387e-08	cis	STRCT	WestEur	Parietal	N
2	172412537	rs4668414	SLC25A12	5.679e-08	cis	STRCT	All	Parietal	N
2	172412537	rs4668414	SLC25A12	5.679e-08	cis	STRCT	WestEur	Parietal	N
2	205794416	rs4675502	ALS2CR12	3.954e-05	cis	SPCT	All	Parietal	N
2	205794416	rs4675502	ALS2CR12	3.954e-05	cis	SPCT	WestEur	Parietal	N
2	205794416	rs4675502	ALS2CR12	3.954e-05	cis	STRCT	All	Parietal	N
2	205794765	rs4675506	ALS2CR12	3.96e-05	cis	SPCT	All	Parietal	N
2	205794765	rs4675506	ALS2CR12	3.96e-05	cis	SPCT	WestEur	Parietal	N
2	205794765	rs4675506	ALS2CR12	3.96e-05	cis	STRCT	All	Parietal	N
11	93490696	rs4753538	PANX1	5.277e-08	cis	STRCT	All	Cbell	N
12	50958972	rs4761855	KRT81	2.713e-05	cis	SPCT	WestEur	Parietal	N
4	77218221	rs4859609	NAAA	2.451e-05	cis	SPCT	All	Cbell	N
4	77218221	rs4859609	NAAA	3.77e-08	cis	SPCT	All	Parietal	N
5	31854705	rs4867084	SUB1	0.0001754	cis	SPCT	All	Parietal	N
5	31854705	rs4867084	SUB1	0.0001754	cis	SPCT	WestEur	Parietal	N
3	48984390	rs4974078	WDR6	2.145e-08	cis	SPCT	All	Cbell	N
3	48984390	rs4974078	WDR6	1.924e-08	cis	SPCT	All	Parietal	N
3	48984390	rs4974078	WDR6	2.145e-08	cis	SPCT	WestEur	Cbell	N
3	48984390	rs4974078	WDR6	1.924e-08	cis	SPCT	WestEur	Parietal	N
3	48894236	rs4974087	DALRD3	2.019e-07	cis	SPCT	All	Cbell	Y
3	48894236	rs4974087	DALRD3	2.019e-07	cis	SPCT	WestEur	Cbell	Y
3	48894236	rs4974087	WDR6	8.982e-19	cis	SPCT	All	Cbell	Y
3	48894236	rs4974087	WDR6	2.439e-13	cis	SPCT	All	Parietal	Y
3	48894236	rs4974087	WDR6	8.982e-19	cis	SPCT	WestEur	Cbell	Y
3	48894236	rs4974087	WDR6	2.439e-13	cis	SPCT	WestEur	Parietal	Y
14	23973124	rs4982912	KHNYN	0.0001718	cis	STRCT	WestEur	Parietal	N
16	1289930	rs4984803	MRPL28	0.0001624	cis	STRCT	All	Parietal	N
17	17551312	rs4995264	TOM1L2	1.484e-05	cis	SPCT	WestEur	Parietal	N
17	45918233	rs557	ACSF2	6.089e-06	cis	SPCT	All	Cbell	Y
17	45918233	rs557	ACSF2	6.089e-06	cis	SPCT	WestEur	Cbell	Y
17	45918233	rs557	ACSF2	6.089e-06	cis	STRCT	All	Cbell	Y
17	45918233	rs557	ACSF2	6.089e-06	cis	STRCT	WestEur	Cbell	Y
17	45918233	rs557	CHAD	1.756e-07	cis	SPCT	All	Cbell	Y
17	45918233	rs557	CHAD	1.756e-07	cis	SPCT	WestEur	Cbell	Y
17	45918233	rs557	CHAD	1.756e-07	cis	STRCT	All	Cbell	Y
17	45918233	rs557	CHAD	1.756e-07	cis	STRCT	WestEur	Cbell	Y
17	45918233	rs557	RSAD1	1.48e-06	cis	SPCT	All	Parietal	Y
17	45918233	rs557	RSAD1	1.48e-06	cis	SPCT	WestEur	Parietal	Y
17	45918233	rs557	RSAD1	1.48e-06	cis	STRCT	All	Parietal	Y
17	45918233	rs557	RSAD1	1.48e-06	cis	STRCT	WestEur	Parietal	Y
2	172539199	rs6433319	SLC25A12	1.049e-07	cis	SPCT	WestEur	Parietal	N
2	172539199	rs6433319	SLC25A12	1.049e-07	cis	STRCT	All	Parietal	N
2	172539199	rs6433319	SLC25A12	1.049e-07	cis	STRCT	WestEur	Parietal	N
2	172581306	rs6433323	MAP1D	8.212e-07	cis	STRCT	All	Parietal	Y
2	172581306	rs6433323	SLC25A12	3.037e-09	cis	STRCT	All	Parietal	Y
11	93503969	rs6483293	PANX1	5.515e-06	cis	STRCT	All	Cbell	N
11	93503969	rs6483293	PANX1	2.563e-06	cis	STRCT	All	Parietal	N
11	93503969	rs6483293	PANX1	5.515e-06	cis	STRCT	WestEur	Cbell	N
11	93503969	rs6483293	PANX1	2.563e-06	cis	STRCT	WestEur	Parietal	N
11	32904828	rs6484610	QSER1	3.085e-05	cis	SPCT	All	Cbell	N
11	32904828	rs6484610	QSER1	3.085e-05	cis	SPCT	WestEur	Cbell	N
1	87374059	rs6576866	LOC339524	2.051e-07	cis	SPCT	WestEur	Cbell	N
12	50987234	rs6580876	KRT81	6.381e-05	cis	SPCT	All	Parietal	N
12	50987234	rs6580876	KRT81	6.381e-05	cis	SPCT	WestEur	Parietal	N
12	50987234	rs6580876	KRT81	6.381e-05	cis	STRCT	WestEur	Parietal	N
11	127343420	rs662044	MYH9	1.007e-06	trans	SPCT	WestEur	Cbell	N
2	172345846	rs6705200	SLC25A12	6.193e-08	cis	STRCT	All	Parietal	N
2	172345846	rs6705200	SLC25A12	6.193e-08	cis	STRCT	WestEur	Parietal	N
2	205798474	rs6713357	ALS2CR12	2.543e-05	cis	SPCT	All	Parietal	N
2	205798474	rs6713357	ALS2CR12	2.543e-05	cis	SPCT	WestEur	Parietal	N
2	205798474	rs6713357	ALS2CR12	2.543e-05	cis	STRCT	All	Parietal	N
2	172577431	rs6718013	MAP1D	2.021e-05	cis	STRCT	All	Parietal	Y
2	172577431	rs6718013	MAP1D	2.021e-05	cis	STRCT	WestEur	Parietal	Y
2	172577431	rs6718013	SLC25A12	6.629e-09	cis	STRCT	All	Parietal	Y
2	172577431	rs6718013	SLC25A12	6.629e-09	cis	STRCT	WestEur	Parietal	Y
2	172300209	rs6722757	SLC25A12	1.482e-07	cis	STRCT	All	Parietal	N
2	172300209	rs6722757	SLC25A12	1.482e-07	cis	STRCT	WestEur	Parietal	N
2	172443575	rs6724337	SLC25A12	5.387e-08	cis	STRCT	All	Parietal	N
2	172443575	rs6724337	SLC25A12	5.387e-08	cis	STRCT	WestEur	Parietal	N
2	44118834	rs6724437	LRPPRC	0.0001152	cis	STRCT	All	Parietal	N
2	44058221	rs6736282	LRPPRC	1.201e-06	cis	STRCT	All	Parietal	N
2	172580288	rs6737308	SLC25A12	5.082e-09	cis	STRCT	All	Parietal	N
2	172580288	rs6737308	SLC25A12	5.082e-09	cis	STRCT	WestEur	Parietal	N
2	172358628	rs6745143	SLC25A12	6.028e-08	cis	STRCT	All	Parietal	N
2	172358628	rs6745143	SLC25A12	6.028e-08	cis	STRCT	WestEur	Parietal	N
2	172371640	rs6754817	SLC25A12	6.028e-08	cis	STRCT	All	Parietal	N
2	172371640	rs6754817	SLC25A12	6.028e-08	cis	STRCT	WestEur	Parietal	N
2	172363343	rs6758704	SLC25A12	6.028e-08	cis	STRCT	All	Parietal	N
2	172363343	rs6758704	SLC25A12	6.028e-08	cis	STRCT	WestEur	Parietal	N
2	172397314	rs6759575	SLC25A12	5.773e-08	cis	STRCT	All	Parietal	N
2	172397314	rs6759575	SLC25A12	5.773e-08	cis	STRCT	WestEur	Parietal	N
3	30868313	rs6795046	KIAA0494	1.33e-06	trans	SPCT	WestEur	Parietal	N
13	43405689	rs687582	C13orf31	0.0001525	cis	SPCT	All	Cbell	Y
13	43405689	rs687582	C13orf31	0.0001525	cis	SPCT	WestEur	Cbell	Y
13	43405689	rs687582	CCDC122	7.367e-05	cis	SPCT	All	Cbell	Y
13	43405689	rs687582	CCDC122	7.367e-05	cis	SPCT	WestEur	Cbell	Y
8	62421531	rs6994804	CLVS1	2.701e-06	cis	STRCT	All	Cbell	Y
8	62421531	rs6994804	CLVS1	2.701e-06	cis	STRCT	WestEur	Cbell	Y
8	62421531	rs6994804	SEL1L2	1.81e-06	trans	STRCT	All	Parietal	Y
8	62421531	rs6994804	SEL1L2	1.81e-06	trans	STRCT	WestEur	Parietal	Y
1	116300994	rs699767	SLC22A8	8.913e-07	trans	SPCT	All	Parietal	N
1	116300994	rs699767	SLC22A8	8.913e-07	trans	SPCT	WestEur	Parietal	N
11	32892234	rs7104368	QSER1	3.129e-05	cis	SPCT	WestEur	Cbell	N
13	43427173	rs7139721	C13orf31	0.0001618	cis	SPCT	All	Cbell	Y
13	43427173	rs7139721	C13orf31	0.0001911	cis	SPCT	All	Parietal	Y
13	43427173	rs7139721	C13orf31	0.0001618	cis	SPCT	WestEur	Cbell	Y
13	43427173	rs7139721	C13orf31	0.0001911	cis	SPCT	WestEur	Parietal	Y
13	43427173	rs7139721	CCDC122	6.772e-05	cis	SPCT	All	Cbell	Y
13	43427173	rs7139721	CCDC122	6.772e-05	cis	SPCT	WestEur	Cbell	Y
1	87384298	rs719015	LOC339524	3.998e-09	cis	SPCT	WestEur	Cbell	N
17	36539706	rs7219230	LEPREL4	7.443e-05	cis	SPCT	All	Parietal	N
17	36539706	rs7219230	LEPREL4	7.443e-05	cis	SPCT	WestEur	Parietal	N
11	77182644	rs728130	OR2AT4	0.0001349	cis	STRCT	WestEur	Parietal	N
13	84824687	rs7334355	SLITRK6	1.676e-09	cis	STRCT	All	Cbell	N
13	48804515	rs7336018	CAB39L	5.305e-05	cis	SPCT	All	Cbell	N
11	32931909	rs7395190	QSER1	2.15e-05	cis	SPCT	All	Cbell	N
11	32931909	rs7395190	QSER1	2.15e-05	cis	SPCT	WestEur	Cbell	N
5	17833891	rs7445380	LOC285696	1.303e-05	cis	STRCT	WestEur	Cbell	N
11	32913196	rs7481878	QSER1	3.025e-05	cis	SPCT	All	Cbell	N
11	32913196	rs7481878	QSER1	3.025e-05	cis	SPCT	WestEur	Cbell	N
1	208618126	rs7550554	ELK4	6.239e-05	cis	SPCT	All	Cbell	N
1	208618126	rs7550554	ELK4	6.239e-05	cis	SPCT	WestEur	Cbell	N
2	41001822	rs7557237	SETDB1	6.8e-07	trans	STRCT	WestEur	Cbell	N
2	172574351	rs7584187	MAP1D	2.115e-05	cis	STRCT	All	Parietal	Y
2	172574351	rs7584187	MAP1D	2.115e-05	cis	STRCT	WestEur	Parietal	Y
2	172574351	rs7584187	SLC25A12	7.663e-09	cis	STRCT	All	Parietal	Y
2	172574351	rs7584187	SLC25A12	7.663e-09	cis	STRCT	WestEur	Parietal	Y
2	40973268	rs7600548	HSP90B1	6.163e-07	trans	STRCT	WestEur	Parietal	Y
2	40973268	rs7600548	SETDB1	1.079e-06	trans	STRCT	WestEur	Cbell	Y
2	41010434	rs7606894	SETDB1	6.633e-07	trans	STRCT	WestEur	Cbell	N
2	172355011	rs7608403	SLC25A12	6.028e-08	cis	STRCT	All	Parietal	N
2	172355011	rs7608403	SLC25A12	6.028e-08	cis	STRCT	WestEur	Parietal	N
3	48991060	rs7621015	CXorf38	8.059e-07	trans	SPCT	WestEur	Parietal	Y
3	48991060	rs7621015	DALRD3	3.664e-07	cis	SPCT	WestEur	Cbell	Y
3	48991060	rs7621015	WDR6	2.879e-18	cis	SPCT	WestEur	Cbell	Y
3	48991060	rs7621015	WDR6	8.645e-13	cis	SPCT	WestEur	Parietal	Y
3	150548816	rs7632041	SV2A	1.767e-06	trans	SPCT	All	Cbell	N
3	150548816	rs7632041	SV2A	1.767e-06	trans	SPCT	WestEur	Cbell	N
3	150548816	rs7632041	SV2A	1.767e-06	trans	STRCT	All	Cbell	N
3	150548816	rs7632041	SV2A	1.767e-06	trans	STRCT	WestEur	Cbell	N
13	102379279	rs765200	SRGAP1	4.958e-07	trans	SPCT	WestEur	Parietal	N
5	173617187	rs7720654	ISLR2	1.743e-06	trans	STRCT	All	Parietal	N
5	173617187	rs7720654	ISLR2	1.743e-06	trans	STRCT	WestEur	Parietal	N
5	156676631	rs7729111	C5orf40	3.943e-05	cis	SPCT	WestEur	Cbell	N
5	6651771	rs7733507	NSUN2	3.654e-14	cis	STRCT	WestEur	Cbell	N
5	6651771	rs7733507	NSUN2	4.085e-20	cis	STRCT	WestEur	Parietal	N
7	37513815	rs7782150	PEX19	1.1e-06	trans	SPCT	All	Parietal	N
7	37513815	rs7782150	PEX19	1.1e-06	trans	SPCT	WestEur	Parietal	N
7	37513815	rs7782150	PEX19	1.1e-06	trans	STRCT	All	Parietal	N
7	37513815	rs7782150	PEX19	1.1e-06	trans	STRCT	WestEur	Parietal	N
8	38964873	rs7823125	TM2D2	1.544e-08	cis	STRCT	WestEur	Cbell	N
8	38964873	rs7823125	TM2D2	4.294e-07	cis	STRCT	WestEur	Parietal	N
8	38973140	rs7840270	TM2D2	5.12e-07	cis	STRCT	WestEur	Parietal	N
9	33665629	rs7849845	PRSS3	8.703e-05	cis	STRCT	All	Parietal	N
9	106408503	rs7850485	NIPSNAP3A	2.537e-09	cis	SPCT	All	Cbell	N
9	106408503	rs7850485	NIPSNAP3A	6.632e-08	cis	SPCT	All	Parietal	N
9	106408503	rs7850485	NIPSNAP3A	2.537e-09	cis	SPCT	WestEur	Cbell	N
9	106408503	rs7850485	NIPSNAP3A	6.632e-08	cis	SPCT	WestEur	Parietal	N
11	93483682	rs7925817	PANX1	2.849e-07	cis	STRCT	All	Cbell	N
11	93483682	rs7925817	PANX1	6.536e-05	cis	STRCT	All	Parietal	N
11	93473871	rs7927016	PANX1	2.434e-07	cis	STRCT	All	Cbell	N
11	93473871	rs7927016	PANX1	6.727e-05	cis	STRCT	All	Parietal	N
11	93473871	rs7927016	PANX1	2.434e-07	cis	STRCT	WestEur	Cbell	N
11	93473871	rs7927016	PANX1	6.727e-05	cis	STRCT	WestEur	Parietal	N
11	65122816	rs7932616	SNX32	2.08e-05	cis	SPCT	All	Parietal	N
11	65120534	rs7937415	SNX32	2.123e-05	cis	SPCT	All	Parietal	N
17	36543832	rs8067313	LEPREL4	0.0001966	cis	SPCT	WestEur	Parietal	N
17	17514264	rs8067800	TOM1L2	3.785e-05	cis	SPCT	WestEur	Parietal	N
6	35139419	rs820082	ANKS1A	3.567e-05	cis	SPCT	All	Parietal	N
3	109196765	rs877859	C6orf155	1.396e-06	trans	SPCT	All	Parietal	Y
3	109196765	rs877859	PRELP	1.403e-06	trans	SPCT	All	Cbell	Y
17	59516747	rs880069	CALN1	9.51e-07	trans	SPCT	All	Parietal	Y
17	59516747	rs880069	ERN1	2.245e-06	cis	SPCT	All	Cbell	Y
4	77153601	rs884004	NAAA	6.814e-05	cis	SPCT	All	Cbell	N
4	77153601	rs884004	NAAA	5.645e-08	cis	SPCT	All	Parietal	N
4	77154287	rs884304	NAAA	0.0001356	cis	SPCT	All	Cbell	N
4	77154287	rs884304	NAAA	2.713e-07	cis	SPCT	All	Parietal	N
2	119679505	rs895398	STEAP3	1.523e-09	cis	SPCT	All	Cbell	N
2	172398426	rs908670	SLC25A12	6.043e-08	cis	STRCT	All	Parietal	N
2	172398426	rs908670	SLC25A12	6.043e-08	cis	STRCT	WestEur	Parietal	N
6	45476775	rs9296459	SUPT3H	1.118e-06	cis	SPCT	All	Cbell	N
6	45476775	rs9296459	SUPT3H	1.74e-07	cis	SPCT	All	Parietal	N
6	45476775	rs9296459	SUPT3H	1.118e-06	cis	SPCT	WestEur	Cbell	N
6	45476775	rs9296459	SUPT3H	1.74e-07	cis	SPCT	WestEur	Parietal	N
2	41014968	rs9309064	SETDB1	5.421e-07	trans	STRCT	WestEur	Cbell	N
17	36549542	rs937403	CCL1	4.865e-05	cis	SPCT	WestEur	Cbell	N
1	95970880	rs944972	PTPRN2	2.724e-07	trans	STRCT	WestEur	Cbell	N
6	159929127	rs9457678	MRPL18	6.439e-05	cis	STRCT	All	Parietal	N
1	57064136	rs947636	COIL	3.655e-07	trans	STRCT	WestEur	Parietal	N
11	65121894	rs948577	SNX32	2.089e-05	cis	SPCT	All	Parietal	N
12	50961365	rs949391	KRT81	8.974e-06	cis	SPCT	WestEur	Parietal	N
13	43417733	rs9525878	C13orf31	0.0001618	cis	SPCT	All	Cbell	Y
13	43417733	rs9525878	C13orf31	0.0001911	cis	SPCT	All	Parietal	Y
13	43417733	rs9525878	C13orf31	0.0001618	cis	SPCT	WestEur	Cbell	Y
13	43417733	rs9525878	C13orf31	0.0001911	cis	SPCT	WestEur	Parietal	Y
13	43417733	rs9525878	CCDC122	6.772e-05	cis	SPCT	All	Cbell	Y
13	43417733	rs9525878	CCDC122	6.772e-05	cis	SPCT	WestEur	Cbell	Y
13	43418348	rs9525880	C13orf31	4.964e-06	cis	SPCT	All	Parietal	Y
13	43418348	rs9525880	C13orf31	4.964e-06	cis	SPCT	WestEur	Parietal	Y
13	43418348	rs9525880	CCDC122	5.912e-06	cis	SPCT	All	Cbell	Y
13	43418348	rs9525880	CCDC122	5.912e-06	cis	SPCT	WestEur	Cbell	Y
13	43416595	rs9533705	C13orf31	6.792e-06	cis	SPCT	All	Parietal	Y
13	43416595	rs9533705	C13orf31	6.792e-06	cis	SPCT	WestEur	Parietal	Y
13	43416595	rs9533705	CCDC122	1.034e-05	cis	SPCT	All	Cbell	Y
13	43416595	rs9533705	CCDC122	1.034e-05	cis	SPCT	WestEur	Cbell	Y
13	84876619	rs9547202	SLITRK6	0.0001426	cis	STRCT	All	Cbell	N
4	10481839	rs959190	SNAPC1	1.436e-06	trans	SPCT	WestEur	Cbell	N
13	46313002	rs977003	TNKS2	5.534e-09	trans	SPCT	All	Parietal	N
13	46313002	rs977003	TNKS2	5.534e-09	trans	STRCT	All	Parietal	N
3	48832809	rs9835307	DALRD3	2.023e-07	cis	SPCT	All	Cbell	Y
3	48832809	rs9835307	DALRD3	2.023e-07	cis	SPCT	WestEur	Cbell	Y
3	48832809	rs9835307	WDR6	8.966e-19	cis	SPCT	All	Cbell	Y
3	48832809	rs9835307	WDR6	2.452e-13	cis	SPCT	All	Parietal	Y
3	48832809	rs9835307	WDR6	8.966e-19	cis	SPCT	WestEur	Cbell	Y
3	48832809	rs9835307	WDR6	2.452e-13	cis	SPCT	WestEur	Parietal	Y
3	48819063	rs9876848	DALRD3	2.024e-07	cis	SPCT	All	Cbell	Y
3	48819063	rs9876848	WDR6	8.961e-19	cis	SPCT	All	Cbell	Y
3	48819063	rs9876848	WDR6	2.457e-13	cis	SPCT	All	Parietal	Y
3	120728437	rs9877854	SRSF2	8.316e-07	trans	STRCT	All	Parietal	N
3	120728437	rs9877854	SRSF2	8.316e-07	trans	STRCT	WestEur	Parietal	N
4	77174272	rs9994667	NAAA	0.0001202	cis	SPCT	All	Cbell	N
4	77174272	rs9994667	NAAA	6.578e-08	cis	SPCT	All	Parietal	N

## Sheet: UniqueSNPs
RS Number	Eqtls for more than one gene?	Cis or Trans?	chromosome	position	alleles	gene	feature	left_gene	right_gene
rs10754367	Y	both	1	118445953	A/G	SPAG17	coding-synonymous[NM_206996.1]	WDR3	LOC644094
rs1332012	Y	both	6	39041279	A/G	DNAH8	intron[NM_001371.2]	LOC100131047	LOC100128655
rs1371741	Y	both	8	62434277	A/C	RLBP1L1	intron[NM_173519.1]	NPM1P6	ASPH
rs1469441	Y	both	5	110573038	A/G	NA	NA	LOC402287	CAMK4
rs16836516	Y	both	3	126336848	C/T	SLC12A8	intron[NM_024628.5]	HEG1	ZNF148
rs196912	Y	both	17	59475212	C/T	ERN1	reference[NM_001433.3]	ICAM2	SNORA76
rs196939	Y	both	17	59499404	A/G	ERN1	intron[NM_001433.3]	ICAM2	SNORA76
rs196948	Y	both	17	59511039	C/T	ERN1	intron[NM_001433.3]	ICAM2	SNORA76
rs1971298	Y	both	17	59513340	C/T	ERN1	intron[NM_001433.3]	ICAM2	SNORA76
rs3739095	Y	both	2	27410225	A/G	GTF3C2	intron[NM_001035521.1]	MPV17	EIF2B4
rs3744284	Y	both	17	59513776	A/G	ERN1	intron[NM_001433.3]	ICAM2	SNORA76
rs4659066	Y	both	1	118406917	A/C	SPAG17	intron[NM_206996.1]	WDR3	LOC644094
rs6994804	Y	both	8	62421531	A/C	RLBP1L1	intron[NM_173519.1]	NPM1P6	ASPH
rs7584187	Y	both	2	172574351	A/G	MAP1D	intron[NM_199227.1]	HAT1	DLX1
rs7621015	Y	both	3	48991060	A/G	ARIH2	intron[NM_006321.2]	C3orf71	PH-4
rs880069	Y	both	17	59516747	A/G	ERN1	intron[NM_001433.3]	ICAM2	SNORA76
rs10493879	Y	cis	1	95100795	A/C	SLC44A3	intron[NM_152369.3]	LOC100130235	CNN3
rs11130176	Y	cis	3	48819081	A/G	PRKAR2A	intron[NM_004157.2]	IHPK2	SLC25A20
rs1337201	Y	cis	13	43415689	A/C	NA	NA	C13orf31	LOC400126
rs1551717	Y	cis	17	45915882	C/T	RSAD1	intron[NM_018346.1]	ACSF2	MYCBPAP
rs1607254	Y	cis	2	172334798	A/G	NA	NA	DYNC1I2	SLC25A12
rs17581284	Y	cis	2	172367622	C/T	SLC25A12	intron[NM_003705.2]	DYNC1I2	HAT1
rs2028809	Y	cis	13	43421136	C/T	NA	NA	C13orf31	LOC400126
rs2125902	Y	cis	17	45891046	A/G	ACSF2	intron[NM_025149.4]	MRPS21P9	CHAD
rs2125903	Y	cis	17	45890913	A/G	ACSF2	intron[NM_025149.4]	MRPS21P9	CHAD
rs4280427	Y	cis	2	172521464	A/G	HAT1	intron[NM_001033085.1]	SLC25A12	MAP1D
rs4974087	Y	cis	3	48894236	C/T	SLC25A20	intron[NM_000387.3]	PRKAR2A	C3orf71
rs557	Y	cis	17	45918233	A/G	RSAD1	utr-3[NM_018346.1]	ACSF2	MYCBPAP
rs6433323	Y	cis	2	172581306	A/G	MAP1D	intron[NM_199227.1]	HAT1	DLX1
rs6718013	Y	cis	2	172577431	A/G	MAP1D	intron[NM_199227.1]	HAT1	DLX1
rs687582	Y	cis	13	43405689	A/G	NA	NA	C13orf31	LOC400126
rs7139721	Y	cis	13	43427173	C/T	NA	NA	C13orf31	LOC400126
rs9525878	Y	cis	13	43417733	A/C	NA	NA	C13orf31	LOC400126
rs9525880	Y	cis	13	43418348	C/T	NA	NA	C13orf31	LOC400126
rs9533705	Y	cis	13	43416595	A/G	NA	NA	C13orf31	LOC400126
rs9835307	Y	cis	3	48832809	C/T	PRKAR2A	intron[NM_004157.2]	IHPK2	SLC25A20
rs9876848	Y	cis	3	48819063	A/G	PRKAR2A	intron[NM_004157.2]	IHPK2	SLC25A20
rs10746779	Y	trans	9	88379484	A/G	NA	NA	LOC392358	GAS1
rs1379022	Y	trans	2	40956727	A/G	NA	NA	SLC8A1	LOC729984
rs2228677	Y	trans	3	126331445	A/G	SLC12A8	intron[NM_024628.5]	HEG1	ZNF148
rs4046190	Y	trans	1	116336375	C/T	SLC22A15	reference[NM_018420.2]	LOC400769	C1orf161
rs877859	Y	trans	3	109196765	C/T	NA	NA	LOC285205	CD47
rs10037485	N	cis	5	156702711	C/T	CYFIP2 CYFIP2 C5orf40 C5orf40	intron[NM_014376.2] intron[NM_001037332.2] missense[NM_001001343.3] reference[NM_001001343.3]	ITK	ICHTHYIN
rs10084400	N	cis	2	44086208	C/T	NA	NA	LRPPRC	PPM1B
rs10143703	N	cis	14	23968195	A/C	KIAA0323	near-gene-5[NM_015299.2]	KIAA1305	KIAA0323
rs10165126	N	cis	2	172528561	C/T	HAT1	intron[NM_001033085.1]	SLC25A12	MAP1D
rs10166005	N	cis	2	172315540	C/T	NA	NA	DYNC1I2	SLC25A12
rs10174055	N	cis	2	172566460	C/T	NA	NA	HAT1	MAP1D
rs10184866	N	cis	2	172317202	G/T	NA	NA	DYNC1I2	SLC25A12
rs10202823	N	cis	2	172488378	C/T	HAT1	intron[NM_003642.2]	SLC25A12	MAP1D
rs10207085	N	cis	2	172294131	G/T	DYNC1I2	intron[NM_001378.1]	LOC100131481	SLC25A12
rs10250643	N	cis	7	24502175	G/T	NA	NA	NPY	MPP6
rs10437575	N	cis	11	93482465	G/T	LOC100129932	intron[XM_001725210.1]	LOC100128102	PANX1
rs10767973	N	cis	11	32915185	A/G	QSER1	intron[NM_001076786.1]	PRRG4	DEPDC7
rs10876271	N	cis	12	50964910	A/G	KRT81	near-gene-3[NM_002281.3]	KRT122P	KRT81
rs10876272	N	cis	12	50965167	A/G	KRT81	near-gene-3[NM_002281.3]	KRT122P	KRT81
rs10952964	N	cis	7	89159374	C/T	NA	NA	ZNF804B	DPY19L2P4
rs10952965	N	cis	7	89159408	C/T	NA	NA	ZNF804B	DPY19L2P4
rs10971677	N	cis	9	33740237	C/T	NA	NA	TRBV26OR9-2	TRBV29OR9-2
rs10971679	N	cis	9	33741865	A/C	NA	NA	TRBV26OR9-2	TRBV29OR9-2
rs11032074	N	cis	11	32950463	A/G	QSER1	intron[NM_001076786.1]	PRRG4	DEPDC7
rs11170080	N	cis	12	50978740	A/G	NA	NA	KRT81	KRT86
rs11227234	N	cis	11	65121747	G/T	MAP3K11	near-gene-3[NM_002419.3]	KCNK7	MAP3K11
rs1138800	N	cis	11	93502141	A/C	PANX1 LOC100129932	reference[NM_015368.3] intron[XM_001725210.1]	HEPHL1	LOC729494
rs11696527	N	cis	20	33708793	A/G	RBM12 CPNE1 CPNE1 CPNE1 CPNE1 CPNE1 CPNE1 CPNE1	intron[NM_152838.2] intron[NM_152931.1] intron[NM_152925.1] intron[NM_152926.1] intron[NM_152927.1] intron[NM_152928.1] intron[NM_152929.1] intron[NM_152930.1]	SPAG4	NFS1
rs11741790	N	cis	5	156691755	A/G	CYFIP2 CYFIP2	intron[NM_001037333.1] intron[NM_001037332.2]	ITK	C5orf40
rs12278954	N	cis	11	107834162	A/C	C11orf65	intron[NM_152587.3]	ATM	LOC100127964
rs12446160	N	cis	16	46915869	A/G	LONP2	intron[NM_031490.2]	ABCC11	SIAH1
rs12692974	N	cis	2	172371502	C/T	SLC25A12	intron[NM_003705.2]	DYNC1I2	HAT1
rs12692978	N	cis	2	172434227	C/T	SLC25A12	intron[NM_003705.2]	DYNC1I2	HAT1
rs12694021	N	cis	2	205792617	A/C	PARD3B PARD3B	intron[NM_152526.4] intron[NM_057177.5]	LOC100132669	NRP2
rs13111494	N	cis	4	77204512	C/T	NA	NA	LOC643205	ART3
rs13175179	N	cis	5	156714533	A/G	CYFIP2 CYFIP2	intron[NM_014376.2] intron[NM_001037332.2]	C5orf40	ICHTHYIN
rs1386220	N	cis	8	62402587	G/T	RLBP1L1	intron[NM_173519.1]	NPM1P6	ASPH
rs17655636	N	cis	12	50980560	A/C	KRT86	near-gene-5[NM_002284.3]	KRT81	KRT86
rs17745927	N	cis	5	169960776	A/G	KCNIP1 KCNIP1	intron[NM_001034838.1] intron[NM_001034837.1]	KCNMB1	LOC100129887
rs17780664	N	cis	17	28026851	A/G	MYO1D	intron[NM_015194.1]	LOC100130931	TMEM98
rs17825097	N	cis	11	77134434	C/T	RSF1	intron[NM_016578.3]	FTHL16	C11orf67
rs1938350	N	cis	1	102405523	G/T	NA	NA	OLFM3	COL11A1
rs1977008	N	cis	9	33653511	C/T	NA	NA	TRBV25OR9-2	PTENP1
rs1981521	N	cis	7	89147020	A/G	NA	NA	ZNF804B	DPY19L2P4
rs199453	N	cis	17	42156130	C/T	NSF	intron[NM_006178.2]	LOC644315	WNT3
rs2132074	N	cis	4	62099094	A/G	LPHN3	intron[NM_015236.4]	SRIL	LOC727997
rs2188823	N	cis	7	89147989	C/T	NA	NA	ZNF804B	DPY19L2P4
rs2226927	N	cis	11	93448510	A/C	HEPHL1	intron[NM_001098672.1]	LOC100128102	PANX1
rs2239925	N	cis	17	40541346	C/T	NMT1	utr-3[NM_021079.3]	DCAKD	PLCD3
rs2275216	N	cis	6	165615039	G/T	C6orf118	intron[NM_144980.3]	LOC728316	PDE10A
rs2331413	N	cis	17	59470181	A/G	NA	NA	ICAM2	ERN1
rs2350962	N	cis	17	17554822	A/G	RAI1	intron[NM_030665.3]	PEMT	SMCR5
rs2746037	N	cis	11	32874081	C/T	QSER1	intron[NM_001076786.1]	PRRG4	DEPDC7
rs2949856	N	cis	11	93461272	A/G	LOC100129932	intron[XM_001725210.1]	LOC100128102	PANX1
rs3014238	N	cis	1	45862801	C/T	NA	NA	CCDC17	GPBP1L1
rs3733315	N	cis	4	38308551	A/C	NA	NA	FLJ13197	LOC100132861
rs3770445	N	cis	2	172417165	A/G	SLC25A12	intron[NM_003705.2]	DYNC1I2	HAT1
rs3770451	N	cis	2	172376961	A/C	SLC25A12	intron[NM_003705.2]	DYNC1I2	HAT1
rs3770452	N	cis	2	172376928	C/T	SLC25A12	intron[NM_003705.2]	DYNC1I2	HAT1
rs3803813	N	cis	17	59471465	A/G	NA	NA	ICAM2	ERN1
rs3906371	N	cis	5	112870891	A/G	NA	NA	MCC	YTHDC2
rs4236514	N	cis	7	89146410	C/T	NA	NA	ZNF804B	DPY19L2P4
rs438830	N	cis	5	156649748	C/T	CYFIP2 CYFIP2	intron[NM_014376.2] intron[NM_001037332.2]	ITK	C5orf40
rs4563284	N	cis	2	43974451	C/T	LRPPRC	intron[NM_133259.2]	ABCG8	PPM1B
rs4625415	N	cis	11	93480352	A/C	HEPHL1	intron[NM_001098672.1]	LOC100128102	PANX1
rs4667694	N	cis	2	172313645	A/G	DYNC1I2	near-gene-3[NM_001378.1]	DYNC1I2	SLC25A12
rs4668412	N	cis	2	172328016	A/G	NA	NA	DYNC1I2	SLC25A12
rs4668414	N	cis	2	172412537	A/C	SLC25A12	intron[NM_003705.2]	DYNC1I2	HAT1
rs4675502	N	cis	2	205794416	A/G	PARD3B PARD3B	intron[NM_152526.4] intron[NM_057177.5]	LOC100132669	NRP2
rs4675506	N	cis	2	205794765	A/C	PARD3B PARD3B	intron[NM_152526.4] intron[NM_057177.5]	LOC100132669	NRP2
rs4753538	N	cis	11	93490696	C/T	LOC100129932	intron[XM_001725210.1]	HEPHL1	PANX1
rs4761855	N	cis	12	50958972	C/T	NA	NA	KRT122P	KRT81
rs4859609	N	cis	4	77218221	A/G	ART3	intron[NM_001179.3]	LOC643205	NUP54
rs4867084	N	cis	5	31854705	A/G	PDZD2	intron[NM_178140.2]	C5orf22	LOC728523
rs4974078	N	cis	3	48984390	C/T	ARIH2	intron[NM_006321.2]	C3orf71	PH-4
rs4982912	N	cis	14	23973124	A/G	KIAA0323	intron[NM_015299.2]	CBLN3	C14orf124
rs4984803	N	cis	16	1289930	A/G	NA	NA	LOC650474	LOC100130430
rs4995264	N	cis	17	17551312	C/T	RAI1	intron[NM_030665.3]	PEMT	SMCR5
rs6433319	N	cis	2	172539199	C/T	HAT1	intron[NM_001033085.1]	SLC25A12	MAP1D
rs6483293	N	cis	11	93503969	C/T	PANX1	intron[NM_015368.3]	LOC100129932	LOC729494
rs6484610	N	cis	11	32904828	A/G	QSER1	intron[NM_001076786.1]	PRRG4	DEPDC7
rs6576866	N	cis	1	87374059	C/T	NA	NA	HS2ST1	LMO4
rs6580876	N	cis	12	50987234	C/T	KRT86	intron[NM_002284.3]	KRT81	KRT83
rs6705200	N	cis	2	172345846	A/G	NA	NA	DYNC1I2	SLC25A12
rs6713357	N	cis	2	205798474	A/G	PARD3B PARD3B	intron[NM_152526.4] intron[NM_057177.5]	LOC100132669	NRP2
rs6722757	N	cis	2	172300209	A/G	DYNC1I2	intron[NM_001378.1]	LOC100131481	SLC25A12
rs6724337	N	cis	2	172443575	C/T	SLC25A12	intron[NM_003705.2]	DYNC1I2	HAT1
rs6724437	N	cis	2	44118834	C/T	NA	NA	LRPPRC	PPM1B
rs6736282	N	cis	2	44058221	C/T	LRPPRC	intron[NM_133259.2]	ABCG8	PPM1B
rs6737308	N	cis	2	172580288	A/G	MAP1D	intron[NM_199227.1]	HAT1	DLX1
rs6745143	N	cis	2	172358628	A/G	SLC25A12	intron[NM_003705.2]	DYNC1I2	HAT1
rs6754817	N	cis	2	172371640	C/T	SLC25A12	intron[NM_003705.2]	DYNC1I2	HAT1
rs6758704	N	cis	2	172363343	C/T	SLC25A12	intron[NM_003705.2]	DYNC1I2	HAT1
rs6759575	N	cis	2	172397314	C/T	SLC25A12	intron[NM_003705.2]	DYNC1I2	HAT1
rs7104368	N	cis	11	32892234	A/G	QSER1	intron[NM_001076786.1]	PRRG4	DEPDC7
rs719015	N	cis	1	87384298	C/T	NA	NA	LOC339524	LMO4
rs7219230	N	cis	17	36539706	C/T	NA	NA	KRTAP4-12	KRTAP4-6
rs728130	N	cis	11	77182644	C/T	RSF1	intron[NM_016578.3]	FTHL16	C11orf67
rs7334355	N	cis	13	84824687	A/G	NA	NA	LOC387939	SLITRK6
rs7336018	N	cis	13	48804515	C/T	CAB39L	intron[NM_030925.2]	CDADC1	SETDB2
rs7395190	N	cis	11	32931909	G/T	QSER1	intron[NM_001076786.1]	PRRG4	DEPDC7
rs7445380	N	cis	5	17833891	A/C	NA	NA	LOC100133112	LOC646241
rs7481878	N	cis	11	32913196	A/G	QSER1	reference[NM_001076786.1]	PRRG4	DEPDC7
rs7550554	N	cis	1	208618126	A/C	HHAT	intron[NM_018194.2]	RNASEH1P3	LOC100131032
rs7608403	N	cis	2	172355011	A/C	SLC25A12	intron[NM_003705.2]	DYNC1I2	HAT1
rs7729111	N	cis	5	156676631	A/G	CYFIP2 CYFIP2	intron[NM_001037333.1] intron[NM_001037332.2]	ITK	C5orf40
rs7733507	N	cis	5	6651771	G/T	NSUN2	near-gene-3[NM_017755.4]	LOC255167	NSUN2
rs7823125	N	cis	8	38964873	A/G	HTRA4 TM2D2 TM2D2 TM2D2	near-gene-3[NM_153692.2] near-gene-3[NM_001024381.1] near-gene-3[NM_031940.3] near-gene-3[NM_078473.2]	HTRA4	TM2D2
rs7840270	N	cis	8	38973140	A/C	TM2D2 TM2D2 TM2D2 ADAM9 ADAM9	utr-5[NM_001024380.1] utr-5[NM_031940.3] utr-5[NM_078473.2] near-gene-5[NM_003816.2] near-gene-5[NM_001005845.1]	HTRA4	ADAM9
rs7849845	N	cis	Ambiguous	Ambiguous	Ambiguous	Ambiguous	Ambiguous	Ambiguous	Ambiguous
rs7850485	N	cis	9	106408503	A/G	NA	NA	OR13C2	OR13C9
rs7925817	N	cis	11	93483682	G/T	LOC100129932	intron[XM_001725210.1]	LOC100128102	PANX1
rs7927016	N	cis	11	93473871	A/G	HEPHL1	intron[NM_001098672.1]	LOC100128102	PANX1
rs7932616	N	cis	11	65122816	C/T	MAP3K11	intron[NM_002419.3]	KCNK7	PCNXL3
rs7937415	N	cis	11	65120534	A/G	KCNK7 KCNK7 KCNK7 MAP3K11	near-gene-5[NM_033455.1] near-gene-5[NM_033348.1] near-gene-5[NM_005714.1] near-gene-3[NM_002419.3]	KCNK7	MAP3K11
rs8067313	N	cis	17	36543832	G/T	NA	NA	KRTAP4-12	KRTAP4-6
rs8067800	N	cis	17	17514264	A/G	NA	NA	PEMT	RAI1
rs820082	N	cis	6	35139419	A/G	ANKS1A	intron[NM_015245.2]	TAF11	TCP11
rs884004	N	cis	4	77153601	G/T	NA	NA	CXCL9	CXCL10
rs884304	N	cis	4	77154287	C/T	NA	NA	CXCL9	CXCL10
rs895398	N	cis	2	119679505	C/T	NA	NA	C1QL2	STEAP3
rs908670	N	cis	2	172398426	C/T	SLC25A12	intron[NM_003705.2]	DYNC1I2	HAT1
rs9296459	N	cis	6	45476775	A/G	RUNX2	intron[NM_001024630.2]	SUPT3H	CLIC5
rs937403	N	cis	17	36549542	G/T	KRTAP4-6	utr-3[XM_926610.3]	KRTAP4-12	KRTAP4-5
rs9457678	N	cis	6	159929127	A/G	NA	NA	LOC642738	SOD2
rs948577	N	cis	11	65121894	A/G	MAP3K11	utr-3[NM_002419.3]	KCNK7	PCNXL3
rs949391	N	cis	12	50961365	C/T	NA	NA	KRT122P	KRT81
rs9547202	N	cis	13	84876619	C/T	NA	NA	LOC387939	SLITRK6
rs9994667	N	cis	4	77174272	A/G	CXCL11	utr-3[NM_005409.3]	CXCL10	LOC643205
rs1775703	N	trans	1	116354093	C/T	SLC22A15	intron[NM_018420.2]	LOC400769	C1orf161
rs1775711	N	trans	1	116368819	A/G	SLC22A15	intron[NM_018420.2]	LOC400769	C1orf161
rs10083825	N	trans	17	49174132	A/G	NA	NA	LOC645163	LOC645173
rs10141674	N	trans	14	38207989	C/T	NA	NA	CLEC14A	KRT8P1
rs10141939	N	trans	14	38208228	G/T	NA	NA	CLEC14A	KRT8P1
rs10172039	N	trans	2	102105217	A/C	NA	NA	UNQ9419	IL1R1
rs1018527	N	trans	3	198564405	A/G	NA	NA	DLG1	LOC100129516
rs10205399	N	trans	2	41051212	G/T	NA	NA	SLC8A1	LOC729984
rs1022079	N	trans	4	131457544	A/C	NA	NA	CYCSP14	LOC100132483
rs10258862	N	trans	7	39083323	C/T	POU6F2	intron[NM_007252.2]	VPS41	C7orf36
rs1033747	N	trans	14	63019073	A/G	PPP2R5E	intron[NM_006246.2]	GPHB5	LOC100129928
rs1034420	N	trans	22	33660152	A/C	NA	NA	LOC441996	ISX
rs10485254	N	trans	6	70010707	C/T	BAI3	intron[NM_001704.2]	hCG_2031213	LMBRD1
rs10759262	N	trans	9	109703395	A/C	NA	NA	KLF4	LOC392382
rs10806988	N	trans	6	24449748	C/T	DCDC2	intron[NM_016356.3]	NRSN1	KAAG1
rs10807604	N	trans	6	17080968	A/G	NA	NA	LOC100130360	FLJ23152
rs10807892	N	trans	7	37518248	A/G	NA	NA	ELMO1	LOC442668
rs10915297	N	trans	1	4910002	C/T	NA	NA	AJAP1	NPHP4
rs10951520	N	trans	7	37518086	C/T	NA	NA	ELMO1	LOC442668
rs11124623	N	trans	2	22731306	C/T	NA	NA	LOC100130841	KLHL29
rs11670393	N	trans	19	15670025	A/G	NA	NA	CYP4F12	OR10H2
rs11809951	N	trans	1	240621154	A/G	PLD5	intron[NM_152666.1]	LOC200149	LOC391183
rs11879787	N	trans	19	15662454	A/G	CYP4F12	intron[NM_023944.2]	LOC646575	OR10H2
rs12092928	N	trans	1	87401422	C/T	NA	NA	LOC339524	LMO4
rs12098973	N	trans	11	131312381	A/G	HNT	intron[NM_016522.2]	LOC729229	OPCML
rs12111597	N	trans	7	34836526	A/G	NPSR1	intron[NM_207173.1]	BMPER	DPY19L1
rs12132694	N	trans	1	178227410	C/T	CEP350	intron[NM_014810.3]	TOR1AIP1	QSOX1
rs12893535	N	trans	14	38199858	A/G	NA	NA	CLEC14A	KRT8P1
rs1289859	N	trans	1	117694192	C/T	NA	NA	VTCN1	MAN1A2
rs1289941	N	trans	1	117746255	G/T	MAN1A2	intron[NM_006699.3]	VTCN1	LOC441899
rs12991340	N	trans	2	205488777	C/T	PARD3B PARD3B	intron[NM_152526.4] intron[NM_057177.5]	LOC100132669	NRP2
rs13177765	N	trans	5	59398222	C/T	NA	NA	PDE4D	RPL31P8
rs1331440	N	trans	9	88374466	C/T	NA	NA	LOC392358	GAS1
rs1341583	N	trans	1	119478773	C/T	WARS2	intron[NM_201263.2]	TBX15	LOC343495
rs138977	N	trans	22	41925959	A/G	NA	NA	TTLL12	SCUBE1
rs1404999	N	trans	7	39087990	C/T	POU6F2	intron[NM_007252.2]	VPS41	C7orf36
rs16855021	N	trans	1	178193678	C/T	CEP350	intron[NM_014810.3]	TOR1AIP1	QSOX1
rs16900553	N	trans	6	69933989	A/C	BAI3	intron[NM_001704.2]	hCG_2031213	LMBRD1
rs17107815	N	trans	14	37854141	A/C	NA	NA	CLEC14A	KRT8P1
rs17285868	N	trans	5	163631534	G/T	NA	NA	LOC391844	LOC391845
rs17447598	N	trans	2	201022519	A/G	LOC26010 LOC26010 LOC26010	intron[NM_015535.2] intron[NM_001100423.1] intron[NM_001100422.1]	C2orf47	KCTD18
rs1748168	N	trans	6	114955404	A/G	NA	NA	LOC728614	FRK
rs1765853	N	trans	13	33809941	A/C	NA	NA	LOC100130499	LOC100129452
rs17710831	N	trans	18	26516457	A/G	NA	NA	LOC100132664	DSC3
rs17773992	N	trans	5	173615654	G/T	NA	NA	HMP19	LOC724105
rs1840680	N	trans	3	158638723	A/G	VEPH1	intron[NM_024621.1]	KRT18P34	C3orf55
rs1877415	N	trans	18	44303255	A/G	LOC647055	intron[XM_001715324.1]	C18orf12	KIAA0427
rs1888380	N	trans	9	27343460	C/T	MOBKL2B	intron[NM_024761.3]	C9orf11	IFNK
rs1931244	N	trans	1	95973006	C/T	NA	NA	LOC729977	LOC100132258
rs1931254	N	trans	1	95958654	C/T	NA	NA	LOC729977	LOC100132258
rs2294088	N	trans	8	124595788	A/G	FBXO32	intron[NM_058229.2]	WDYHV1	KLHL38
rs2580222	N	trans	1	240625569	A/C	PLD5	intron[NM_152666.1]	LOC200149	LOC391183
rs2580237	N	trans	1	240619604	C/T	PLD5	intron[NM_152666.1]	LOC200149	LOC391183
rs2602788	N	trans	2	30723754	A/G	NA	NA	LYCAT	CAPN13
rs2654862	N	trans	1	240621187	A/G	PLD5	intron[NM_152666.1]	LOC200149	LOC391183
rs2669568	N	trans	12	26088954	C/T	RASSF8	intron[NM_007211.3]	LOC645233	BHLHB3
rs2700338	N	trans	1	95927332	A/G	NA	NA	LOC729977	LOC100132258
rs2807912	N	trans	1	70724902	C/T	NA	NA	CTH	LOC391048
rs2809985	N	trans	1	240629344	A/G	PLD5	intron[NM_152666.1]	LOC200149	LOC391183
rs2838411	N	trans	21	44073902	A/G	NA	NA	LOC284837	MYL6P
rs2924333	N	trans	18	51307227	C/T	TCF4	intron[NM_003199.2]	CCDC68	LOC100132501
rs2958187	N	trans	18	51311341	A/C	TCF4	intron[NM_003199.2]	CCDC68	LOC100132501
rs2958189	N	trans	18	51317992	C/T	TCF4	intron[NM_003199.2]	CCDC68	LOC100132501
rs2982567	N	trans	6	152117180	C/T	NA	NA	C6orf97	ESR1
rs3020348	N	trans	6	152099607	A/C	NA	NA	C6orf97	ESR1
rs307731	N	trans	8	142257221	A/G	DENND3	intron[NM_014957.2]	PTK2	SLC45A4
rs343939	N	trans	2	44867042	A/C	NA	NA	C2orf34	LOC100130502
rs3770922	N	trans	2	36485544	G/T	CRIM1	intron[NM_016441.1]	MRPL50P1	LOC100130212
rs3787857	N	trans	21	38143119	G/T	KCNJ6	intron[NM_002240.2]	LOC100130030	DSCR4
rs3846249	N	trans	4	161883707	A/C	NA	NA	RAPGEF2	FSTL5
rs4245468	N	trans	6	114943874	A/G	NA	NA	LOC728614	FRK
rs4312419	N	trans	19	15688731	C/T	NA	NA	CYP4F12	OR10H2
rs4480661	N	trans	13	106095440	A/G	NA	NA	ARGLU1	LOC390424
rs4643293	N	trans	15	28103304	A/G	LOC390557	intron[XM_001726973.1]	LOC727808	LOC283698
rs662044	N	trans	11	127343420	A/C	NA	NA	LOC387820	ETS1
rs6795046	N	trans	3	30868313	C/T	NA	NA	GADL1	LOC339897
rs699767	N	trans	1	116300994	C/T	NA	NA	LOC400769	SLC22A15
rs7557237	N	trans	2	41001822	C/T	NA	NA	SLC8A1	LOC729984
rs7600548	N	trans	2	40973268	A/G	NA	NA	SLC8A1	LOC729984
rs7606894	N	trans	2	41010434	C/T	NA	NA	SLC8A1	LOC729984
rs7632041	N	trans	3	150548816	C/T	NA	NA	TM4SF18	TM4SF1
rs765200	N	trans	13	102379279	A/G	NA	NA	LOC121952	SLC10A2
rs7720654	N	trans	5	173617187	C/T	NA	NA	HMP19	LOC724105
rs7782150	N	trans	7	37513815	A/G	NA	NA	ELMO1	LOC442668
rs9309064	N	trans	2	41014968	A/G	NA	NA	SLC8A1	LOC729984
rs944972	N	trans	1	95970880	A/C	NA	NA	LOC729977	LOC100132258
rs947636	N	trans	1	57064136	C/T	NA	NA	C1orf168	C8A
rs959190	N	trans	4	10481839	A/G	NA	NA	MIST	LOC643446
rs977003	N	trans	13	46313002	G/T	HTR2A	intron[NM_000621.2]	ESD	GNG5P5
rs9877854	N	trans	3	120728437	G/T	CD80	intron[NM_005191.3]	C3orf1	CSRP2P
