# Supplementary material for: Loci nominally associated with autism from genome-wide analysis show enrichment of brain expression quantitative trait loci but not lymphoblastoid cell line expression quantitative trait loci
Source: Mol Autism. 2012 May 16;3:3. doi: 10.1186/2040-2392-3-3 (PMC3484025; doi:10.1186/2040-2392-3-3)
Supplement: Additional file 2 — Table S2. Provides additional information on each gene that was targeted in cerebellum and parietal tissues by an autism-associated eQTL SNP. [file 2040-2392-3-3-S2.xlsx]

## Sheet: README
The Unique Genes worksheet presents information on each gene that was targeted in cerebellum and parietal tissues by an autism-associated eQTL SNP.
Column Name	Description
gene name	Target gene name
Chromosome	Target chromosome name
Gene_start	Target gene start position
Gene_end	Target gene end name
Gene_size	Target gene size
#of Analyses implicating gene	Number of analyses implicating target gene
Cis/trans/both	Target gene implicated by cis or trans eQTLs
Voineagu Genes	Overlap with genes from Voineagu et al., 2011 paper
Gene Function	Target gene function
OMIM_Disorders	OMIM Disorders associated with target gene
UniProt_Disorders	UniProt database entries for target gene
MGI_mutant_phenotype	Mouse phenotypes associated with mutation of target gene
PharmGKB_Compounds	Pharmacological compounds known to interact with target gene
PubMed_IDs	PubMed IDs for published papers citing target gene

## Sheet: Unique Genes
gene name	Chromosome	Gene_start	Gene_end	Gene_size	#of Analyses implicating gene	Cis/trans/both	Voineagu Genes	Gene Function	OMIM_Disorders	UniProt_Disorders	MGI_mutant_phenotype	PharmGKB_Compounds	PubMed_IDs
AHDC1	1	27860546	27930942	70396	1	trans	#N/A	0	0	0	NA	0	9110174 | 8619474 | 19413330 | 18220336 | 18669648 | 17525332 | 17081983 | 16710414 | 16713569 | 15489334 | 14702039 | 15146197 | 12477932 |
CITED4	1	41326728	41328018	1290	2	trans	#N/A	CITED4 belongs to a family of transcriptional coactivators that bind several proteins, including CREB-binding protein (MIM 600140) and p300 (MIM 602700).(supplied by OMIM)	60681	0	MGI:3718421#Phenotypes:MP:0003012#nophenotypicanalysis&nodescriptionofmorphologicalphysiologicalorbehavioralinformationpresented	0	11744733 | 15342390 | 15489334 | 20734064 | 18722883 | 17311001 | 15572674 | 12477932 | |
MPL	1	43803475	43820135	16660	2	trans	#N/A	In 1990 an oncogene, v-mpl, was identified from the murine myeloproliferative leukemia virus that was capable of immortalizing bone marrow hematopoietic cells from different lineages. In 1992 the human homologue, named, c-mpl, was cloned. Sequence data revealed that c-mpl encoded a protein that was homologous with members of the hematopoietic receptor superfamily. Presence of anti-sense oligodeox…	159530#[MIM:604498]|[MIM:187950]|[MIM:187950]	SwissProt: P40238 # Defects in MPL are a cause of congenital amegakaryocytic thrombocytopenia (CAMT) [MIM:604498]. CAMT is a disease characterized by isolated thrombocytopenia and megakaryocytopenia with no physical anomalies	MGI:2680465#Phenotypes:MP:0005376#homeostasis/metabolismphenotype||MP:0005387#immunesystemphenotype||MP:0005397#hematopoieticsystemphenotype|MGI:2686901#Phenotypes:MP:0005397#hematopoieticsystemphenotype|MGI:2660810#Phenotypes:MP:0005387#immunesystemphenotype||MP:0005397#hematopoieticsystemphenotype|MGI:2660811#Phenotypes:MP:0005376#homeostasis/metabolismphenotype||MP:0005378#growth/sizephenotype…	hsa04060#Cytokine-cytokine receptor interaction|hsa04630#Jak-STAT signaling pathway	1608974 | 15269348 | 15307100 | 8020956 | 11784712 | 10391209 | 19560457 | 18687690 | 17956691 | 15452260 | 15899890 | 10918061 | 10517496 | 10077649 | 19483125 | 17052978 | 10971406 | 8639837 | 20166549 | 16088917 | 12145691 | 20113333 | 20232601 | 19036112 | 17920755 | 17658515 | 11071383 | 19302922 | 18295514 | 18174381 | 14995067 | 11133753 | 10224114 | 16834459 | 12200367 | 19643476 | 173797…
KIAA0494	1	47140831	47184736	43905	1	trans	#N/A	0	0	0	NA	0	9455484 | 15489334 | 18691976 | 17672918 | 16710414 | 14702039 | 12477932 |
CYP4Z2P	1	47308767	47366147	57380	1	cis	#N/A	0	0	0	NA	0	15059886 | 14702039 |
LOC339524	1	87595448	87634887	39439	1	cis	#N/A	0	0	0	NA	0	16344560 | 12477932 | 8889548 |
SLC44A3	1	95285898	95360802	74904	2	cis	#N/A	0	0	0	NA	0	12975309 | 16710414 | 15715662 | 15489334 | 10677542 | 21248752 | 20379614 | 16344560 | 14702039 | 12477932 | 18320592 | 12621979 | 12270127 | 8911353 |
CNN3	1	95362507	95392834	30327	2	cis	CNN3	This gene encodes a protein with a markedly acidic C terminus; the basic N-terminus is highly homologous to the N-terminus of a related gene, CNN1. Members of the CNN gene family all contain similar tandemly repeated motifs. This encoded protein is associated with the cytoskeleton but is not involved in contraction. (provided by RefSeq)	60237	0	NA	0	8526917 | 16710414 | 17081983 | 15489334 | 21269460 | 20379614 | 18927281 | 18083107 | 17287340 | 17825283 | 15146197 | 15206927 | 12730115 | 12033495 | 12086872 | 12477932 | 11591653 | 10457177 | 8889548 | 20181831 | 17949744 | 17620012 |
OLFM3	1	102268127	102462790	194663	2	cis	#N/A	0	60756	0	NA	0	12019210 | 16115881 | 15489334 | 12975309 | 15123989 | 20379614 | 19413330 | 18519826 | 16344560 | 14702039 | 12477932 | | 17054946 | 15326124 | 12766061 |
WDR3	1	118472347	118503049	30702	2	cis	#N/A	This gene encodes a nuclear protein containing 10 WD repeats. WD repeats are approximately 30- to 40-amino acid domains containing several conserved residues, which usually include a trp-asp at the C-terminal end. Proteins belonging to the WD repeat family are involved in a variety of cellular processes, including cell cycle progression, signal transduction, apoptosis, and gene regulation. (provi…	60473	0	NA	hsa03008#Ribosome biogenesis in eukaryotes	10395803 | 16565220 | 12429849 | 20578902 | 20392698 | 19413330 | 19615732 | 18029348 | 18669648 | 17053785 | 16169070 | 15635413 | 15342556 | 14702039 | 12477932 | 11790298 | 9628821 | 8889548 |
SV2A	1	149874870	149889434	14564	4	trans	#N/A	0	18586	0	MGI:2179735#Phenotypes:MP:0003631#nervoussystemphenotype||MP:0005378#growth/sizephenotype||MP:0005384#cellularphenotype||MP:0005386#behavior/neurologicalphenotype&theobservableactionsorreactionsofmammalianorganismsthataremanifestedthroughdevelopmentandlifespan||MP:0010768#mortality/aging&characteristicsinvolvingtheabilityofanorganismtoliveandagenormallythroughoutdevelopmentandlifespan|MGI:2179736…	hsa04512#ECM-receptor interaction	16710414 | 15822905 | 16303743 | 15210974 | 15489334 | 10611374 | 9872452 | 7681585 | 20167814 | 18977120 | 19220410 | 18524768 | 10617638 | 19399787 | 19690332 | 18029348 | 18391951 | 17974005 | 16344560 | 16381901 | 15342556 | 15489336 | 12477932 | 11230166 | 11256614 | 11076863 | 1519064 | 16556440 | 8144745 | 18717715 | 11748641 | 15866046 | 16436618 | 18384060 | 11021834 | 8985140 | 19390693…
SETDB1	1	150898739	150937220	38481	1	trans	#N/A	This gene encodes a histone methyltransferase. The encoded enzyme catalyzes the reaction of S-adenosyl-L-methionine and histone L-lysine to produce S-adenosyl-L-homocysteine and histone N(6)-methyl-L-lysine. The encoded protein likely functions in transcriptional repression. Alternatively spliced transcript variants have been described.	60439	0	MGI:3040431#Phenotypes:MP:0005380#embryogenesisphenotype||MP:0010768#mortality/aging&characteristicsinvolvingtheabilityofanorganismtoliveandagenormallythroughoutdevelopmentandlifespan|MGI:4462266#Phenotypes:MP:0002873#normalphenotype||MP:0005384#cellularphenotype|MGI:4462267#Phenotypes:MP:0005384#cellularphenotype||MP:0010768#mortality/aging&characteristicsinvolvingtheabilityofanorganismtoliveand…	hsa00310#Lysine degradation	16682412 | 11959841 | 17142323 | 15691849 | 12869583 | 17066076 | 16567619 | 16710414 | 16097034 | 15899859 | 15327775 | 15489334 | 14536086 | 10343109 | 7584044 | 21269460 | 20936779 | 20383146 | 19498464 | 19124506 | 19884257 | 19394292 | 18220336 | 18501190 | 18498648 | 18669648 | 18781797 | 19061646 | 18029348 | 17287340 | 17577629 | 16344560 | 16713569 | 16169070 | 14702039 | 15383276 | 1523…
PEX19	1	160187254	160256138	68884	4	trans	#N/A	This gene is necessary for early peroxisomal biogenesis. It acts both as a cytosolic chaperone and as an import receptor for peroxisomal membrane proteins (PMPs). Peroxins (PEXs) are proteins that are essential for the assembly of functional peroxisomes. The peroxisome biogenesis disorders (PBDs) are a group of genetically heterogeneous autosomal recessive, lethal diseases characterized by multip…	600279#[MIM:214100]	SwissProt: P40855 # Defects in PEX19 are the cause of peroxisome biogenesis disorder complementation group 14 (PBD-CG14) [MIM:600279]; also known as PBD-CGJ. PBD refers to a group of peroxisomal disorders arising from a failure of protein import into the peroxisomal membrane or matrix. The PBD group is comprised of four disorders: Zellweger syndrome (ZWS), neonatal adrenoleukodystrophy (NALD), in…	NA	hsa04146#Peroxisome	10051604 | 9339377 | 11883941 | 15007061 | 19197237 | 20683989 | 15489334 | 14709540 | 11259404 | 11390669 | 10777694 | 10704444 | 8076834 | 14558883 | 12924628 | 11453642 | 14713233 | 21269460 | 20531392 | 20615514 | 20554521 | 21102411 | 19690332 | 19413330 | 19195843 | 18174172 | 18669648 | 19114594 | 18782765 | 17287340 | 16459329 | 16895967 | 16280322 | 16980692 | 16582619 | 17069900 | 16710…
PRELP	1	203444883	203460480	15597	1	trans	#N/A	The protein encoded by this gene is a leucine-rich repeat protein present in connective tissue extracellular matrix. This protein functions as a molecule anchoring basement membranes to the underlying connective tissue. This protein has been shown to bind type I collagen to basement membranes and type II collagen to cartilage. It also binds the basement membrane heparan sulfate proteoglycan perle…	60191	0	NA	0	8954791 | 7592739 | 15489334 | 17093390 | 11847210 | 12437997 | 17123807 | 9806887 | 20201926 | 19159218 | 19536175 | 14702039 | 12477932 | 12107410 | 8889548 | 11007795 | 11731272 | 18973232 | 16730966 | 10656267 | 19700767 | 15541045 | 20235875 | 19861896 | 18668564 | 17117407 | 10487209 | 9642227 |
ELK4	1	205577071	205602000	24929	2	cis	#N/A	This gene is a member of the Ets family of transcription factors and of the ternary complex factor (TCF) subfamily. Proteins of the TCF subfamily form a ternary complex by binding to the the serum response factor and the serum reponse element in the promoter of the c-fos proto-oncogene. The protein encoded by this gene is phosphorylated by the kinases, MAPK1 and MAPK8. Several transcript variants…	60024	0	MGI:3036598#Phenotypes:MP:0005387#immunesystemphenotype||MP:0005397#hematopoieticsystemphenotype	hsa04010#MAPK signaling pathway	7851904 | 9734357 | 8575773 | 8293474 | 1339307 | 11846562 | 11313879 | 18469865 | 7540136 | 19136943 | 18029348 | 17200232 | 15489334 | 12477932 | 11406578 | 10022839 | 10473620 | 9644975 | 9235954 | 9020136 | 9130707 | 9271374 | 9570133 | 7566098 | 9111305 | 8524663 | 8764983 | 12595574 | 8247551 | 10742173 | 8668149 | 8892757 | 1425594 | 20026378 | 12665513 | 11919084 | 10867009 | 10723128 | 9…
OR2G3	1	247768856	247769838	982	2	trans	#N/A	Olfactory receptors interact with odorant molecules in the nose, to initiate a neuronal response that triggers the perception of a smell. The olfactory receptor proteins are members of a large family of G-protein-coupled receptors (GPCR) arising from single coding-exon genes. Olfactory receptors share a 7-transmembrane domain structure with many neurotransmitter and hormone receptors and are resp…	0	0	NA	hsa04740#Olfactory transduction	16710414 | 14983052 | 15489334 | 12477932 | |
GPN1	2	27851114	27874375	23261	2	cis	#N/A	This gene encodes a guanosine triphosphatase enzyme. The encoded protein may play a role in DNA repair and may function in activation of transcription. Alternatively spliced transcript variants have been described. (provided by RefSeq)	61147	0	MGI:3529439#Phenotypes:	0	11124703 | 11058119 | 17643375 | 15489334 | 12588985 | 21269460 | 19413330 | 19690332 | 19615732 | 19369195 | 18220336 | 18691976 | 18669648 | 17924679 | 16189514 | 12477932 | 11500455 | 16410616 | 8413590 |
SLC4A1AP	2	27886338	27917847	31509	1	cis	#N/A	0	60265	0	MGI:3530590#Phenotypes:	0	15764369 | 9422766 | 17081983 | 15815621 | 15489334 | 14702039 | 15302935 | 21269460 | 19413330 | 19608861 | 19690332 | 18669648 | 17553790 | 17525332 | 15252450 | 12800979 | 11934690 | 12477932 | 11772400 | 11329013 | 16289535 |
LRPPRC	2	44113363	44223144	109781	2	cis	#N/A	This gene encodes a protein that is leucine-rich and is thought to play a role in regulating the interaction of the cytoskeleton with a variety of cellular processes. Mutations in this gene are associated with the French-Canadian type of Leigh syndrome. Transcripts ranging in size from 4.8 to 7.0 kb which result from alternative polyadenylation have been reported for this gene. (provided by RefSe…	607544#[MIM:220111]	SwissProt: P42704 # Defects in LRPPRC are the cause of Leigh syndrome French-Canadian type (LSFC) [MIM:220111]. Leigh syndrome is a severe neurological disorder characterized by bilaterally symmetrical necrotic lesions in subcortical brain regions that is commonly associated with systemic cytochrome c oxidase (COX) deficiency. In the Saguenay-Lac Saint Jean region of Quebec province in Canada, a …	NA	0	8012652 | 12832482 | 12529507 | 17050673 | 15907802 | 15272088 | 11827465 | 8619474 | 15139850 | 12762840 | 21269460 | 20308539 | 20877624 | 20220140 | 20200222 | 20201926 | 20633537 | 20562859 | 20843780 | 19608861 | 19615732 | 18063578 | 17353931 | 15815621 | 14702039 | 14743216 | 15081402 | 15489334 | 12477932 | 11585913 | 11464862 | 9110174 | 11156535 | 18039654 | 10448081 |
STEAP3	2	119981384	120023228	41844	1	cis	#N/A	0	60967	0	MGI:3758911#Phenotypes:MP:0005370#liver/biliarysystemphenotype||MP:0005376#homeostasis/metabolismphenotype||MP:0005385#cardiovascularsystemphenotype&theobservablemorphologicalandphysiologicalcharacteristicsofthemammalianheartbloodvesselsorcirculatorysystemthataremanifestedthroughdevelopmentandlifespan||MP:0005387#immunesystemphenotype||MP:0005389#reproductivesystemphenotype||MP:0005397#hematopoie…	hsa04115#p53 signaling pathway	12606722 | 14702039 | 15319436 | 20379614 | 20587610 | 19236508 | 18495927 | 17974005 | 16651434 | 16381901 | 15815621 | 15897894 | 16227996 | 15885357 | 15489334 | 15489336 | 12866033 | 12095985 | 12477932 | 11230166 | 11076863 | 10969787 | 2874839 | 17695374 |
SLC25A12	2	172639915	172864766	224851	3	cis	SLC25A12	This gene encodes a calcium-binding mitochondrial carrier protein. The encoded protein localizes to the mitochondria and is involved in the exchange of aspartate for glutamate across the inner mitochondrial membrane. Polymorphisms in the gene encoding this protein may be associated with risk of autism. (provided by RefSeq)	603667#[MIM:612949]	SwissProt: O75746 # Defects in SLC25A12 are the cause of aspartate-glutamate carrier 1 deficiency (AGC1D) [MIM:612949]; also called global cerebral hypomyelination. This syndrome consists of a child severe psychomotor retardation, hypotonia and hypomyelination of the central nervous system	MGI:3603462#Phenotypes:MP:0003631#nervoussystemphenotype||MP:0005378#growth/sizephenotype||MP:0005384#cellularphenotype||MP:0005386#behavior/neurologicalphenotype&theobservableactionsorreactionsofmammalianorganismsthataremanifestedthroughdevelopmentandlifespan||MP:0010768#mortality/aging&characteristicsinvolvingtheabilityofanorganismtoliveandagenormallythroughoutdevelopmentandlifespan	0	11566871 | 9722566 | 10702666 | 16205742 | 15056512 | 10369257 | 17693006 | 10965105 | 19641205 | 21269460 | 20877624 | 19913066 | 19598235 | 18996845 | 19041431 | 19058789 | 19401682 | 18348195 | 17894412 | 18180767 | 18607376 | 19360665 | 17237342 | 17353931 | 17497669 | 16648338 | 17151801 | 15815621 | 16263864 | 16122696 | 14702039 | 15494407 | 15489334 | 12477932 | 15254020 | 10642534 | 1934…
MAP1D	2	172864490	172947158	82668	2	cis	#N/A	The N-terminal methionine excision pathway is an essential process in which the N-terminal methionine is removed from many proteins, thus facilitating subsequent protein modification. In mitochondria, enzymes that catalyze this reaction are celled methionine aminopeptidases (MetAps, or MAPs; EC 3.4.11.18) (Serero et al., 2003 (PubMed 14532271)).(supplied by OMIM)	61026	0	NA	0	14532271 | 16568094 | 20379614 | 20877624 | 20628086 | 19913121 | 17929833 | 15489334 | 14702039 | 12477932 |
CHRNA1	2	175612320	175629200	16880	1	trans	#N/A	The muscle acetylcholine receptor consiststs of 5 subunits of 4 different types: 2 alpha isoforms and 1 each of beta, gamma, and delta subunits.2 This gene encodes an alpha subunit that plays a role in acetlycholine binding/channel gating. Alternatively spliced transcript variants encoding different isoforms have been identified. (provided by RefSeq)	100690#[MIM:601462]|[MIM:608930]|[MIM:253290]	SwissProt: P02708 # Defects in CHRNA1 are a cause of multiple pterygium syndrome lethal type (MUPSL) [MIM:253290]. Multiple pterygia are found infrequently in children with arthrogryposis and in fetuses with fetal akinesia syndrome. In lethal multiple pterygium syndrome there is intrauterine growth retardation, multiple pterygia, and flexion contractures causing severe arthrogryposis and fetal ak…	MGI:4462390#Phenotypes:MP:0003631#nervoussystemphenotype||MP:0005386#behavior/neurologicalphenotype&theobservableactionsorreactionsofmammalianorganismsthataremanifestedthroughdevelopmentandlifespan||MP:0005390#skeletonphenotype||MP:0010768#mortality/aging&characteristicsinvolvingtheabilityofanorganismtoliveandagenormallythroughoutdevelopmentandlifespan	hsa04080#Neuroactive ligand-receptor interaction	8441631 | 1694127 | 18252226 | 15079006 | 12588888 | 10195214 | 9158151 | 9221765 | 8872460 | 7619526 | 7725386 | 3338555 | 2449458 | 6688857 | 17687331 | 8738961 | 18806275 | 20661225 | 19760673 | 20201926 | 20734064 | 20379614 | 20628086 | 19259974 | 19307444 | 19913121 | 19059502 | 19010884 | 18625075 | 18179903 | 19086053 | 17373692 | 17028140 | 17082486 | 16435141 | 16685696 | 14702039 | 150…
ALS2CR12	2	202152994	202222121	69127	3	cis	#N/A	0	0	0	NA	0	11586298 | 19692168 | 20379614 | 21048031 | 19608861 | 19773279 | 18649358 | 17207965 | 17474147 | 16189514 | 15815621 | 12477932 | 8889548 |
GBX2	2	237073879	237076652	2773	2	trans	#N/A	0	60113	0	MGI:3840448#Phenotypes:MP:0003631#nervoussystemphenotype|MGI:2388610#Phenotypes:MP:0002873#normalphenotype||MP:0003631#nervoussystemphenotype||MP:0005378#growth/sizephenotype||MP:0005380#embryogenesisphenotype||MP:0010768#mortality/aging&characteristicsinvolvingtheabilityofanorganismtoliveandagenormallythroughoutdevelopmentandlifespan|MGI:1857634#Phenotypes:MP:0002873#normalphenotype||MP:0003631#…	0	8838315 | 7903253 | 15815621 | 9346236 | 9537237 | 10690529 | 20237496 | 17060451 | 15931389 | 15489334 | 12477932 | 9417909 | 19736322 | 11731459 | 11850185 | 15906236 | 9767156 | 14522868 | 11689282 | 17555740 | 16900517 | 16778180 | 15540222 | 15722554 | 15133517 | 15761950 | 12915318 | 14568100 | 11782403 | 11973648 | 11291867 | 11163885 | 10827447 | 9022055 |
WDR6	3	49044495	49053386	8891	4	cis	#N/A	This gene encodes a member of the WD repeat protein family. WD repeats are minimally conserved regions of approximately 40 amino acids typically bracketed by gly-his and trp-asp (GH-WD), which may facilitate formation of heterotrimeric or multiprotein complexes. The encoded protein interacts with serine/threonine kinase 11, and is implicated in cell growth arrest. (provided by RefSeq)	60603	0	NA	0	17216128 | 15489334 | 14702039 | 10903905 | 17720279 | 17974005 | 16641997 | 16189514 | 12477932 | 11814058 | 9373149 | 8125298 |
DALRD3	3	49052435	49059726	7291	2	cis	#N/A	0	0	0	NA	0	14702039 | 12477932 | 16641997 | 15146197 | 15489334 |
TLR9	3	52255096	52260179	5083	1	trans	#N/A	The protein encoded by this gene is a member of the Toll-like receptor (TLR) family which plays a fundamental role in pathogen recognition and activation of innate immunity. TLRs are highly conserved from Drosophila to humans and share structural and functional similarities. They recognize pathogen-associated molecular patterns (PAMPs) that are expressed on infectious agents, and mediate the prod…	60547	0	MGI:3038816#Phenotypes:MP:0005387#immunesystemphenotype|MGI:3767565#Phenotypes:MP:0005387#immunesystemphenotype|MGI:3767571#Phenotypes:MP:0005387#immunesystemphenotype||MP:0005397#hematopoieticsystemphenotype|MGI:3774140#Phenotypes:MP:0005387#immunesystemphenotype||MP:0005397#hematopoieticsystemphenotype|MGI:3843064#Phenotypes:MP:0005387#immunesystemphenotype|MGI:4415350#Phenotypes:MP:0005381#dig…	hsa04620#Toll-like receptor signaling pathway|hsa05142#Chagas disease (American trypanosomiasis)|hsa05143#African trypanosomiasis|hsa05144#Malaria|hsa05152#Tuberculosis|hsa05162#Measles	11022119 | 16164440 | 16125159 | 15878652 | 16371473 | 15730519 | 14987294 | 12573264 | 18810425 | 15489334 | 12975309 | 11564765 | 11130078 | 11022120 | 19079358 | 19724876 | 20054821 | 19319670 | 19362685 | 19578108 | 20375566 | 19284650 | 18922969 | 18253698 | 17440926 | 17469139 | 19129482 | 15585868 | 12689944 | 19953283 | 19854217 | 19130296 | 18160420 | 18606688 | 18633634 | 17986857 | 173…
SNX4	3	125165494	125239058	73564	2	cis	#N/A	This gene encodes a member of the sorting nexin family. Members of this family contain a phox (PX) domain, which is a phosphoinositide binding domain, and are involved in intracellular trafficking. This protein associated with the long isoform of the leptin receptor and with receptor tyrosine kinases for platelet-derived growth factor, insulin, and epidermal growth factor in cell cultures, but it…	60593	0	MGI:3530830#Phenotypes:	0	9819414 | 17994011 | 15489334 | 14702039 | 21269460 | 20379614 | 19413330 | 19529763 | 18669648 | 17319803 | 16169070 | 12668730 | 12477932 | 11279102 | 11278302 | 11485546 |
FLJ13197	4	38614322	38666249	51927	4	cis	#N/A	0	0	0	NA	0	14702039 | 12730115 |
KDR	4	55944426	55991762	47336	3	trans	#N/A	Vascular endothelial growth factor (VEGF) is a major growth factor for endothelial cells. This gene encodes one of the two receptors of the VEGF. This receptor, known as kinase insert domain receptor, is a type III receptor tyrosine kinase. It functions as the main mediator of VEGF-induced endothelial proliferation, survival, migration, tubular morphogenesis and sprouting. The signalling and traf…	191306#[MIM:602089]|[MIM:602089]	SwissProt: P35968 # Defects in KDR are associated with susceptibility to hemangioma capillary infantile (HCI) [MIM:602089]. HCI are benign, highly proliferative lesions involving aberrant localized growth of capillary endothelium. They are the most common tumor of infancy, occurring in up to 10% of all births. Hemangiomas tend to appear shortly after birth and show rapid neonatal growth for up to…	MGI:2655253#Phenotypes:MP:0003631#nervoussystemphenotype||MP:0005369#musclephenotype||MP:0005376#homeostasis/metabolismphenotype||MP:0005378#growth/sizephenotype||MP:0005380#embryogenesisphenotype||MP:0005385#cardiovascularsystemphenotype&theobservablemorphologicalandphysiologicalcharacteristicsofthemammalianheartbloodvesselsorcirculatorysystemthataremanifestedthroughdevelopmentandlifespan||MP:00…	hsa04060#Cytokine-cytokine receptor interaction|hsa04144#Endocytosis|hsa04370#VEGF signaling pathway|hsa04510#Focal adhesion	1417831 | 18931684 | 15026417 | 11807987 | 19136612 | 15470196 | 10590123 | 10368301 | 7559454 | 1656371 | 15060076 | 15673613 | 12670961 | 17928406 | 7929439 | 19875757 | 19324448 | 19881969 | 15941713 | 15111490 | 19633424 | 19177438 | 17372230 | 14691147 | 14967383 | 12529448 | 10749680 | 19834490 | 19435508 | 19857463 | 19058181 | 20019880 | 19372461 | 18377662 | 18645275 | 16786116 | 1667812…
LPHN3	4	62066976	62938184	871208	1	cis	#N/A	This gene encodes a member of the latrophilin subfamily of G-protein coupled receptors (GPCR). Latrophilins may function in both cell adhesion and signal transduction. In experiments with non-human species, endogenous proteolytic cleavage within a cysteine-rich GPS (G-protein-coupled-receptor proteolysis site) domain resulted in two subunits (a large extracellular N-terminal cell adhesion subunit…	0	0	NA	0	21077132 | 14702039 | 10994649 | 9872452 | 21107309 | 20379614 | 21040458 | 20522523 | 20677014 | 20157310 | 19260141 | 19043545 | 17287340 | 15203201 | 15066411 | 12477932 | 11520923 | | 10964907 | 9847074 | 7937745 | 15123805 | 12225880 | 10025961 |
CXCL2	4	74962752	74965010	2258	2	trans	#N/A	0	13911	0	NA	hsa04060#Cytokine-cytokine receptor interaction|hsa04062#Chemokine signaling pathway|hsa04621#NOD-like receptor signaling pathway	2217207 | 10725737 | 2201751 | 2078213 | 15489334 | 10600366 | 2341726 | 9260277 | 12892904 | 8702798 | 15614130 | 17944017 | 19435811 | 19369450 | 18835392 | 17466952 | 9277410 | 20162422 | 19912257 | 20185584 | 20237496 | 20056178 | 19258923 | 18240029 | 17999991 | 18191274 | 18577758 | 18322244 | 17703412 | 16421598 | 16697212 | 12556377 | 12419803 | 12508094 | 12477932 | 11134351 | 11559650 |…
NAAA	4	76831808	76862204	30396	4	cis	#N/A	This gene encodes an N-acylethanolamine-hydrolyzing enzyme which is highly similar to acid ceramidase. Multiple transcript variants encoding different isoforms have been found for this gene. (provided by RefSeq)	60746	0	NA	0	10610717 | 1446826 | 15655246 | 15489334 | 17980170 | 19014633 | 18806270 | 19159218 | 18020949 | 16341674 | 15610181 | 12477932 | 8889548 | 17712833 | 18793752 | 16375680 | 18622020 | 17397826 |
SLC39A8	4	103172198	103352415	180217	2	trans	#N/A	This gene encodes a member of the SLC39 family of solute-carrier genes, which show structural characteristics of zinc transporters. The encoded protein is glycosylated and found in the plasma membrane and mitochondria, and functions in the cellular import of zinc at the onset of inflammation. It is also thought to be the primary transporter of the toxic cation cadmium, which is found in cigarette…	60873	0	NA	0	12504855 | 14702039 | 12659941 | 20935630 | 20864672 | 19413330 | 19401385 | 18556457 | 18270315 | 18390834 | 19064571 | 16083285 | 15498874 | 15489334 | 12839489 | 12477932 |
FGA	4	155504278	155511918	7640	1	trans	#N/A	The protein encoded by this gene is the alpha component of fibrinogen, a blood-borne glycoprotein comprised of three pairs of nonidentical polypeptide chains. Following vascular injury, fibrinogen is cleaved by thrombin to form fibrin which is the most abundant component of blood clots. In addition, various cleavage products of fibrinogen and fibrin regulate cell adhesion and spreading, display v…	134820#[MIM:105200]|[MIM:202400]	SwissProt: P02671 # Defects in FGA are a cause of congenital afibrinogenemia (CAFBN) [MIM:202400]. This is a rare autosomal recessive disorder characterized by bleeding that varies from mild to severe and by complete absence or extremely low levels of plasma and platelet fibrinogen. Note=The majority of cases of afibrinogenemia are due to truncating mutations. Variations in position Arg-35 (the s…	MGI:2152976#Phenotypes:MP:0003631#nervoussystemphenotype||MP:0005370#liver/biliarysystemphenotype||MP:0005376#homeostasis/metabolismphenotype||MP:0005379#endocrine/exocrineglandphenotype||MP:0005380#embryogenesisphenotype||MP:0005381#digestive/alimentaryphenotype||MP:0005385#cardiovascularsystemphenotype&theobservablemorphologicalandphysiologicalcharacteristicsofthemammalianheartbloodvesselsorcir…	hsa04610#Complement and coagulation cascades	8097946 | 8473507 | 15735812 | 15795540 | 8461606 | 16362348 | 16807684 | 16335952 | 16324093 | 16144795 | 15968394 | 15831156 | 15795809 | 16086292 | 15346842 | 12871600 | 12117709 | 11562340 | 11054085 | 10391209 | 10074346 | 9689040 | 9628725 | 9333233 | 8675656 | 1560020 | 1457396 | 1634621 | 1675636 | 2070049 | 2102623 | 2877981 | 6383194 | 6318767 | 6688355 | 6575700 | 6689067 | 6575389 | 5…
CBR4	4	169784921	169931468	146547	3	trans	#N/A	0	0	0	NA	0	19571038 | 19027726 | 19000905 | 14702039 | 12477932 | 21269460 | 20877624 | 17207965 | 17974005 | 16344560 | 15815621 | 15489334 |
NSUN2	5	6599352	6633473	34121	2	cis	#N/A	Maturation of cytoplasmic tRNAs includes splicing of introns, which are located 1 nucleotide 3-prime from the anticodon in all intron-containing tRNA genes. In tRNA-leu(CAA), the first position of the anticodon, C34, is converted to 5-methylcytosine, a modification necessary to stabilize the anticodon-codon pairing and correctly translate the mRNA. NSUN2 encodes a methyltransferase that catalyzes…	61091	0	NA	0	17071714 | 17215513 | 14702039 | 21269460 | 20379614 | 19740597 | 20628086 | 19413330 | 19690332 | 19913121 | 19596847 | 18220336 | 18669648 | 17287340 | 17148452 | 16964243 | 17081983 | 15489334 | 15345747 | 15302935 | 12477932 |
LOC285696	5	17130137	17217531	87394	1	cis	#N/A	0	0	0	NA	0	14702039 | 12477932 |
SUB1	5	32531739	32604185	72446	2	cis	#N/A	0	60050	0	NA	0	8062392 | 8062391 | 7628453 | 11389848 | 16415882 | 17081983 | 15489334 | 15302935 | 9482861 | 9360603 | 7809103 | 16982701 | 17785449 | 15893730 | 21269460 | 20080105 | 19690332 | 19759913 | 19608861 | 19525231 | 19706510 | 19047459 | 18187866 | 18669648 | 18029348 | 17287340 | 16605275 | 16689930 | 15635413 | 14966284 | 15199162 | 12665168 | 12590132 | 12565890 | 11741883 | 12477932 | 11279157 …
PTGER4	5	40679600	40693837	14237	2	trans	#N/A	The protein encoded by this gene is a member of the G-protein coupled receptor family. This protein is one of four receptors identified for prostaglandin E2 (PGE2). This receptor can activate T-cell factor signaling. It has been shown to mediate PGE2 induced expression of early growth response 1 (EGR1), regulate the level and stability of cyclooxygenase-2 mRNA, and lead to the phosphorylation of …	60158	0	MGI:3052967#Phenotypes:MP:0002873#normalphenotype|MGI:3665234#Phenotypes:MP:0005376#homeostasis/metabolismphenotype||MP:0005385#cardiovascularsystemphenotype&theobservablemorphologicalandphysiologicalcharacteristicsofthemammalianheartbloodvesselsorcirculatorysystemthataremanifestedthroughdevelopmentandlifespan||MP:0010768#mortality/aging&characteristicsinvolvingtheabilityofanorganismtoliveandagen…	hsa04080#Neuroactive ligand-receptor interaction	8661119 | 8862514 | 15489334 | 7759114 | 8163486 | 8250933 | 17237224 | 11597569 | 20145136 | 12228765 | 18254372 | 20353998 | 17496729 | 16428339 | 19445930 | 18516068 | 9214685 | 19407222 | 19227010 | 16020747 | 12566441 | 11948128 | 11093764 | 19444759 | 18319253 | 18086382 | 15528329 | 15347673 | 20086108 | 19558693 | 18005048 | 18829529 | 18802112 | 17290397 | 17525067 | 17631291 | 17130837 …
RASA1	5	86563705	86687748	124043	1	trans	#N/A	The protein encoded by this gene is located in the cytoplasm and is part of the GAP1 family of GTPase-activating proteins. The gene product stimulates the GTPase activity of normal RAS p21 but not its oncogenic counterpart. Acting as a suppressor of RAS function, the protein enhances the weak intrinsic GTPase activity of RAS proteins resulting in the inactive GDP-bound form of RAS, thereby allowi…	139150#[MIM:608355]|[MIM:608354]|[MIM:605462]	SwissProt: P20936 # Note=Mutations in the SH2 domain of RASA seem to be oncogenic and cause basal cell carcinomas & Defects in RASA1 are the cause of capillary malformation-arteriovenous malformation (CMAVM) [MIM:608354]. CMAVM is a disorder characterized by atypical capillary malformations that are multiple, small, round to oval in shape and pinkish red in color. These capillary malformations ar…	MGI:1857417#Phenotypes:MP:0003631#nervoussystemphenotype||MP:0005371#limbs/digits/tailphenotype||MP:0005377#hearing/vestibular/earphenotype||MP:0005378#growth/sizephenotype||MP:0005380#embryogenesisphenotype||MP:0005382#craniofacialphenotype||MP:0005384#cellularphenotype||MP:0005385#cardiovascularsystemphenotype&theobservablemorphologicalandphysiologicalcharacteristicsofthemammalianheartbloodvess…	hsa04010#MAPK signaling pathway|hsa04360#Axon guidance	14639529 | 8360177 | 15504032 | 12091389 | 15713673 | 15592455 | 15917201 | 15489334 | 9219684 | 8955277 | 8618896 | 8137811 | 8275088 | 2123878 | 3201259 | 10200531 | 18363760 | 9743338 | 1633149 | 19786546 | 15542850 | 18446851 | 11350068 | 10708762 | 10769036 | 9113414 | 19151751 | 11604231 | 8006063 | 11896619 | 10713673 | 9632780 | 15010862 | 11389730 | 11331873 | 10799545 | 10669731 | 10822…
WDR36	5	110427414	110481518	54104	1	cis	#N/A	This gene encodes a member of the WD repeat protein family. WD repeats are minimally conserved regions of approximately 40 amino acids typically bracketed by gly-his and trp-asp (GH-WD), which may facilitate formation of heterotrimeric or multiprotein complexes. Members of this family are involved in a variety of cellular processes, including cell cycle progression, signal transduction, apoptosis…	609669#[MIM:609887]	SwissProt: Q8NI36 # Defects in WDR36 are the cause of primary open angle glaucoma type 1G (GLC1G) [MIM:609887]. Primary open angle glaucoma (POAG) is characterized by a specific pattern of optic nerve and visual field defects. The angle of the anterior chamber of the eye is open, and usually the intraocular pressure is increased. The disease is asymptomatic until the late stages, by which time si…	MGI:4868240#Phenotypes:MP:0005380#embryogenesisphenotype||MP:0010768#mortality/aging&characteristicsinvolvingtheabilityofanorganismtoliveandagenormallythroughoutdevelopmentandlifespan	hsa03008#Ribosome biogenesis in eukaryotes	15677485 | 15590835 | 15177553 | 14702039 | 16723468 | 19347049 | 16966629 | 20198978 | 19145250 | 17960130 | 16876519 | 20816195 | 20208534 | 19615732 | 19150991 | 19860791 | 19198610 | 18172102 | 18195223 | 17353431 | 17563723 | 16518310 | 15635413 | 15489334 | 12477932 | 17960117 | 19234343 | 17563717 | 16877390 |
YTHDC2	5	112849380	112930984	81604	1	cis	#N/A	0	0	0	NA	0	17081983 | 14702039 | 12477932 | 21269460 | 19413330 | 19690332 | 19615732 | 18669648 | 16341674 | 15489334 | 15372022 | 15302935 | 9373149 | 8125298 |
C5orf40	5	156768607	156772729	4122	1	cis	#N/A	0	0	0	NA	0	18029348 | 17207965 | 16344560 | 15372022 | 15489334 | 14702039 | 12477932 |
RPL26L1	5	172385732	172396774	11042	1	cis	#N/A	This gene encodes a protein that shares high sequence similarity with ribosomal protein L26. It is not currently known whether the encoded protein is a functional ribosomal protein or whether it has evolved a function that is independent of the ribosome. Transcript variants utilizing alternative polyA signals exist. (provided by RefSeq)	0	0	NA	hsa03010#Ribosome	11042152 | 15489334 | 21269460 | 19892738 | 15635413 | 15189156 | 14702039 | 14567916 | 12477932 | 17551146 |
FLT4	5	180028506	180076624	48118	1	trans	#N/A	This gene encodes a tyrosine kinase receptor for vascular endothelial growth factors C and D. The protein is thought to be involved in lymphangiogenesis and maintenance of the lymphatic endothelium. Mutations in this gene cause hereditary lymphedema type IA. (provided by RefSeq)	136352#[MIM:153100]|[MIM:602089]	SwissProt: P35916 # Defects in FLT4 are the cause of lymphedema hereditary type 1A (LMPH1A) [MIM:153100]; also known as Nonne-Milroy lymphedema or Milroy disease. Hereditary lymphedema is a chronic disabling condition which results in swelling of the extremities due to altered lymphatic flow. Patients with lymphedema suffer from recurrent local infections and physical impairment & Note=Defects in…	MGI:1856694#Phenotypes:MP:0005370#liver/biliarysystemphenotype||MP:0005375#adiposetissuephenotype&theobservablemorphologicalandphysiologicalcharacteristicsofmammalianfattissuethataremanifestedthroughdevelopmentandlifespan||MP:0005376#homeostasis/metabolismphenotype||MP:0005378#growth/sizephenotype||MP:0005380#embryogenesisphenotype||MP:0005381#digestive/alimentaryphenotype||MP:0005385#cardiovascu…	hsa04060#Cytokine-cytokine receptor interaction|hsa04510#Focal adhesion	1319394 | 1327515 | 10835628 | 1310071 | 8386825 | 11807987 | 8700872 | 16335952 | 15340161 | 10856194 | 9817924 | 19556880 | 18008346 | 15102829 | 11553610 | 19787226 | 19002718 | 16452200 | 16116610 | 15389531 | 12881528 | 17487423 | 17948123 | 12168824 | 19901262 | 16755294 | 15107801 | 18440723 | 15474514 | 12393704 | 19289394 | 19706680 | 19301310 | 16044920 | 14648657 | 12819011 | 19394045 …
ANKS1A	6	34857038	35085254	228216	1	cis	#N/A	0	60899	0	MGI:3867137#Phenotypes:MP:0002873#normalphenotype|MGI:3530883#Phenotypes:	0	9039502 | 15489334 | 14574404 | 12439753 | 21269460 | 20546612 | 20379614 | 20659327 | 20628086 | 19413330 | 19690332 | 19913121 | 18220336 | 18088087 | 18391951 | 18669648 | 17389395 | 17353931 | 15778465 | 15324660 | 15345747 | 15500253 | 15302935 | 12477932 | 10958799 | 8889548 | 18844995 |
TMEM217	6	37179954	37225931	45977	1	trans	#N/A	0	0	0	NA	0	15489334 | 14702039 | 14574404 | 19204726 | 12477932 | 221468 |
MED20	6	41873092	41888877	15785	3	cis	#N/A	MED20 is a subunit of the Mediator complex, a multiprotein coactivator of RNA transcription that interacts with DNA-bound transcriptional activators, RNA polymerase II (see MIM 180660), and general initiation factors (Sato et al., 2003 (PubMed 14576168)).(supplied by OMIM)	61291	0	NA	0	15175163 | 9933582 | 15989967 | 15489334 | 14702039 | 14574404 | 12584197 | 21269460 | 20139978 | 17974005 | 12838346 | 14636573 | 14576168 | 11867769 | 12477932 |
PEX6	6	42931608	42946981	15373	1	trans	#N/A	This gene encodes a member of the AAA (ATPases associated with diverse cellular activities) family of ATPases. This member is a predominantly cytoplasmic protein, which plays a direct role in peroxisomal protein import and is required for PTS1 (peroxisomal targeting signal 1, a C-terminal tripeptide of the sequence ser-lys-leu) receptor activity. Mutations in this gene cause peroxisome biogenesis…	60149	SwissProt: Q13608 # Defects in PEX6 are the cause of peroxisome biogenesis disorder complementation group 4 (PBD-CG4) [MIM:601498]; also known as PBD-CGC. PBD refers to a group of peroxisomal disorders arising from a failure of protein import into the peroxisomal membrane or matrix. The PBD group is comprised of four disorders: Zellweger syndrome (ZWS), neonatal adrenoleukodystrophy (NALD), infan…	NA	hsa04146#Peroxisome	8670792 | 10408779 | 8940266 | 11355018 | 19105186 | 15489334 | 12717447 | 19877282 | 9671729 | 16854980 | 11873320 | 19433277 | 16344560 | 16257970 | 15231748 | 14651998 | 12477932 | 11439091 | 9588209 | 9373149 | 8125298 | 11004248 | 17041890 | 15858711 | 7493019 | 18816087 | 14745029 | 11854424 | 10924128 | 8993583 | 20107819 | 20064482 | 19142205 | 18208396 | 17688194 | 17478547 | 17108164 | …
SUPT3H	6	44777054	45345690	568636	4	cis	#N/A	0	60294	0	NA	0	9674425 | 9726987 | 9787080 | 18206972 | 11564863 | 10373431 | 9885574 | 17967894 | 20379614 | 19893584 | 20628086 | 19615732 | 19259136 | 18839057 | 18519826 | 18029348 | 18391951 | 16494529 | 15489334 | 14702039 | 12601814 | 14574404 | 12660246 | 12477932 | 11406595 | 11238933 | 8649367 | 9695952 | 12724405 |
C6orf155	6	72054047	72130472	76425	1	trans	#N/A	0	0	0	NA	0	14702039 | 14574404 | 16344560 | 8889548 |
EEF1A1	6	74225473	74233520	8047	1	trans	#N/A	This gene encodes an isoform of the alpha subunit of the elongation factor-1 complex, which is responsible for the enzymatic delivery of aminoacyl tRNAs to the ribosome. This isoform (alpha 1) is expressed in brain, placenta, lung, liver, kidney, and pancreas, and the other isoform (alpha 2) is expressed in brain, heart and skeletal muscle. This isoform is identified as an autoantigen in 66% of p…	13059	0	MGI:3837679#Phenotypes:MP:0002006#tumorigenesis||MP:0010768#mortality/aging&characteristicsinvolvingtheabilityofanorganismtoliveandagenormallythroughoutdevelopmentandlifespan	hsa03013#RNA transport	12426392 | 16916647 | 15592455 | 15489334 | 12426393 | 10941842 | 8812466 | 2183196 | 2569467 | 2564392 | 3346208 | 3512269 | 3960725 | 15716006 | 17825975 | 7542776 | 9465091 | 19487283 | 18221514 | 18853312 | 19636410 | 19559761 | 19471103 | 18079119 | 16689924 | 15695360 | 18688046 | 16226712 | 14996095 | 12354112 | 10368288 | 21269460 | 20716364 | 20545466 | 20832312 | 20099848 | 20211142 | 2…
MRPL18	6	160210844	160219468	8624	1	cis	#N/A	Mammalian mitochondrial ribosomal proteins are encoded by nuclear genes and help in protein synthesis within the mitochondrion. Mitochondrial ribosomes (mitoribosomes) consist of a small 28S subunit and a large 39S subunit. They have an estimated 75% protein to rRNA composition compared to prokaryotic ribosomes, where this ratio is reversed. Another difference between mammalian mitoribosomes and …	61183	0	NA	0	11551941 | 11042152 | 15489334 | 11230166 | 21269460 | 20877624 | 16381901 | 15489336 | 14574404 | 12706105 | 12477932 | 11543634 | 11256614 | 11076863 |
PRR18	6	166719168	166721936	2768	2	cis	#N/A	0	0	0	NA	0	12477932 | 15489334 | 14574404 |
DFNA5	7	24737972	24797732	59760	2	cis	#N/A	Hearing impairment is a heterogeneous condition with over 40 loci described. The protein encoded by this gene is expressed in fetal cochlea, however, its function is not known. Nonsyndromic hearing impairment is associated with a mutation in this gene. Three transcript variants encoding two different isoforms have been found for this gene. (provided by RefSeq)	608798#[MIM:600994]	SwissProt: O60443 # Defects in DFNA5 are the cause of deafness autosomal dominant type 5 (DFNA5) [MIM:600994]. DFNA5 is a form of sensorineural hearing loss. Sensorineural deafness results from damage to the neural receptors of the inner ear, the nerve pathways to the brain, or the area of the brain that receives sound information	MGI:3583715#Phenotypes:MP:0003631#nervoussystemphenotype||MP:0005377#hearing/vestibular/earphenotype	0	14702039 | 15489334 | 12853948 | 9771715 | 9523727 | 9450185 | 8589696 | 12853124 | 14559215 | 19911014 | 14676472 | 20403915 | 20379614 | 18223688 | 18346456 | 17616391 | 17427029 | 17868390 | 16344560 | 16897187 | 16169070 | 12690205 | 12461698 | 12477932 | 11058868 | 9110174 | 8619474 | 15173223 | 11297734 | 16735241 | 17350798 | 15510726 | 9927480 |
MRPS24	7	43906157	43909492	3335	2	trans	#N/A	Mammalian mitochondrial ribosomal proteins are encoded by nuclear genes and help in protein synthesis within the mitochondrion. Mitochondrial ribosomes (mitoribosomes) consist of a small 28S subunit and a large 39S subunit. They have an estimated 75% protein to rRNA composition compared to prokaryotic ribosomes, where this ratio is reversed. Another difference between mammalian mitoribosomes and …	61198	0	NA	0	8127713 | 15489334 | 12690205 | 11543634 | 11402041 | 11279123 | 10938081 | 9653160 | 21269460 | 20877624 | 17207965 | 17353931 | 12706105 | 12477932 |
ZNF679	7	63688852	63727309	38457	1	trans	#N/A	0	0	0	NA	0	15489334 | 12477932 | 20339536 | 20379614 | 16189514 | 12853948 |
CALN1	7	71244476	71912148	667672	1	trans	#N/A	This gene encodes a protein with high similarity to the calcium-binding proteins of the calmodulin family. The encoded protein contains two EF-hand domains and potential calcium-binding sites. Alternative splicing results in multiple transcript variants. (provided by RefSeq)	60717	0	NA	0	11286509 | 19338761 | 15489334 | 20379614 | 16344560 | 14702039 | 12690205 | 12853948 | 12477932 | 9847074 | 9110174 | 8619474 |
ZNF804B	7	88388682	88966346	577664	2	cis	#N/A	0	0	0	NA	0	14702039 | 20379614 | 21079607 | 20966902 | 20547088 | 17081983 | 15489334 | 12690205 | 12853948 | 12477932 | | 9847074 |
HTR5A	7	154862034	154877459	15425	1	trans	#N/A	The neurotransmitter serotonin (5-hydroxytryptamine, 5-HT) has been implicated in a wide range of psychiatric conditions and also has vasoconstrictive and vasodilatory effects. The gene described in this record is a member of 5-hydroxytryptamine (serotonin) receptor family and encodes a multi-pass membrane protein that functions as a receptor for 5-hydroxytryptamine and couples to G-proteins. Thi…	60130	0	MGI:3604475#Phenotypes:MP:0002873#normalphenotype|MGI:3513844#Phenotypes:MP:0005386#behavior/neurologicalphenotype&theobservableactionsorreactionsofmammalianorganismsthataremanifestedthroughdevelopmentandlifespan	hsa04020#Calcium signaling pathway|hsa04080#Neuroactive ligand-receptor interaction	7988681 | 15581469 | 15489334 | 12627464 | 11317225 | 12558985 | 12930153 | 11343685 | 20734064 | 19455600 | 20388841 | 20468064 | 18802937 | 19328558 | 19156168 | 19381154 | 19086053 | 18240029 | 18079067 | 18577758 | 18253134 | 17881091 | 17203304 | 16701945 | 16516972 | 16959974 | 15921820 | 14702039 | 12690205 | 12853948 | 12477932 | 11287788 | 11916537 | 10884063 | 10779389 | 9847074 | 89787…
PTPRN2	7	157331750	158380482	1048732	4	trans	#N/A	The protein encoded by this gene is a member of the protein tyrosine phosphatase (PTP) family. PTPs are known to be signaling molecules that regulate a variety of cellular processes including cell growth, differentiation, mitotic cycle, and oncogenic transformation. This PTP possesses an extracellular region, a single transmembrane region, and a single intracellular catalytic domain, and thus rep…	60169	0	MGI:3051779#Phenotypes:MP:0005376#homeostasis/metabolismphenotype	hsa04940#Type I diabetes mellitus	8954911 | 8878534 | 8798755 | 15489334 | 9205841 | 9220540 | 15220191 | 21057379 | 20198315 | 20201926 | 19851296 | 20379614 | 20628086 | 19724895 | 19361477 | 19167335 | 19608861 | 19913121 | 18187866 | 18029348 | 18398821 | 17474147 | 16713569 | 16959974 | 12421765 | 12477932 | 12168954 | 11086001 | 9754810 | 9858807 | 8889548 | 8024693 | 9588444 | 12697028 | 20097759 | 8772720 | 19433624 | 124…
TM2D2	8	38846327	38854343	8016	2	cis	#N/A	The protein encoded by this gene contains a structural module related to that of the seven transmembrane domain G protein-coupled receptor superfamily. This protein has sequence and structural similarities to the beta-amyloid binding protein (BBP), but, unlike BBP, it does not regulate a response to beta-amyloid peptide. This protein may have regulatory roles in cell death or proliferation signal…	61008	0	NA	0	11278849 | 17974005 | 16303743 | 15489334 | 14702039 | 12477932 | 9373149 | 8125298 |
CLVS1	8	61969717	62414204	444487	2	cis	#N/A	0	61129	0	NA	0	19651769 | 16802092 | 14702039 | 20379614 | 21116278 | 18271718 | 17207965 | 16344560 | 15489334 | 12477932 | |
SPAG1	8	101170134	101271506	101372	1	trans	#N/A	The correlation of anti-sperm antibodies with cases of unexplained infertility implicates a role for these antibodies in blocking fertilization. Improved diagnosis and treatment of immunologic infertility, as well as identification of proteins for targeted contraception, are dependent on the identification and characterization of relevant sperm antigens. The protein expressed by this gene is reco…	60339	0	NA	0	16368546 | 15489334 | 12509440 | 11517287 | 1299558 | 16983343 | 18669648 | 16421571 | 14702039 | 12846798 | 12477932 | 10527845 | 9138444 | 8849440 | 8889548 |
CPSF1	8	145618444	145634753	16309	1	trans	CPSF1	Cleavage and polyadenylation specificity factor (CPSF) is a multisubunit complex that plays a central role in 3-prime processing of pre-mRNAs. CPSF recognizes the AAUAAA signal in the pre-mRNA and interacts with other proteins to facilitate both RNA cleavage and poly(A) synthesis. CPSF1 is the largest subunit of the CPSF complex (Murthy and Manley, 1995 (PubMed 7590244)).(supplied by OMIM)	60602	0	NA	hsa03015#mRNA surveillance pathway	7590244 | 14749727 | 15489334 | 15302935 | 11739730 | 7651824 | 11124521 | 11992410 | 8654386 | 21269460 | 21102410 | 18173839 | 16055720 | 14667819 | 12392551 | 12226669 | 12477932 | 10669729 | 11060040 | 9311784 | 9002523 | 8302877 | 1756731 | 19573236 | 17576667 | 8756653 | 7969155 | 11551915 | 11124543 | 20214900 | 19136632 | 19783735 | 19224921 | 18177378 | 18725644 | 18316045 | 18688255 | 1…
PRSS3	9	33750515	33799229	48714	1	cis	#N/A	This gene encodes a trypsinogen, which is a member of the trypsin family of serine proteases. This enzyme is expressed in the brain and pancreas and is resistant to common trypsin inhibitors. It is active on peptide linkages involving the carboxyl group of lysine or arginine. This gene is localized to the locus of T cell receptor beta variable orphans on chromosome 9. Four transcript variants enc…	61357	0	NA	hsa04080#Neuroactive ligand-receptor interaction|hsa04972#Pancreatic secretion|hsa04974#Protein digestion and absorption	8294000 | 2326201 | 14507909 | 11827488 | 15855826 | 17623652 | 16759229 | 19920152 | 19924134 | 18665091 | 17406981 | 20035377 | 20484962 | 20947888 | 19249338 | 18363639 | 18711365 | 17207965 | 16492676 | 16412431 | 15987713 | 16013053 | 15164053 | 15313892 | 12860985 | 12477932 | 11057674 | 9099703 | 7498454 | 6698368 | 16903872 | 16231009 | 1699671 | 15901841 | 7743543 | 1634763 | 18077447 | …
ZFAND5	9	74966341	74980163	13822	1	trans	#N/A	0	60476	0	MGI:3530039#Phenotypes:MP:0005375#adiposetissuephenotype&theobservablemorphologicalandphysiologicalcharacteristicsofmammalianfattissuethataremanifestedthroughdevelopmentandlifespan||MP:0005378#growth/sizephenotype|MGI:3526860#Phenotypes:MP:0005369#musclephenotype||MP:0005376#homeostasis/metabolismphenotype||MP:0005382#craniofacialphenotype||MP:0005384#cellularphenotype||MP:0005385#cardiovasculars…	0	9758550 | 15489334 | 15164053 | 14754897 | 20628086 | 19913121 | 19413330 | 19690332 | 18669648 | 16424905 | 16194934 | 14702039 | 12477932 |
HSD17B3	9	98997588	99064434	66846	2	trans	#N/A	This isoform of 17 beta-hydroxysteroid dehydrogenase is expressed predominantly in the testis and catalyzes the conversion of androstenedione to testosterone. It preferentially uses NADP as cofactor. Deficiency can result in male pseudohermaphroditism with gynecomastia. (provided by RefSeq)	605573#[MIM:264300]	SwissProt: P37058 # Defects in HSD17B3 are the cause of male pseudohermaphrodism with gynecomastia (MPH) [MIM:264300]. These individuals have unambiguous female external genitalia at birth, but fail to menstruate at the time of expected puberty and instead virilize as evidenced by growth of the phallus. Breast development may or may not take place	NA	hsa00140#Steroid hormone biosynthesis|hsa01100#Metabolic pathways	8075637 | 9758445 | 9709959 | 12210481 | 11158067 | 19027726 | 15654505 | 16174723 | 15489334 | 8550739 | 9467575 | 8626842 | 17466011 | 17509588 | 20634197 | 20677014 | 20453000 | 20059664 | 20734064 | 20214802 | 19505920 | 19598235 | 19453261 | 19574343 | 19429456 | 18510611 | 15583024 | 14634838 | 12477932 | 2918056 | 6310248 | 598011 | 10599740 | 15924334 | 18620056 | 16797984 | 20005209 | 16…
RNF20	9	104296133	104325626	29493	1	trans	#N/A	The protein encoded by this gene shares similarity with BRE1 of S. cerevisiae. Yeast BRE1 is a ubiquitin ligase required for the ubiquitination of histone H2B and the methylation of histone H3. (provided by RefSeq)	60769	0	NA	0	16337599 | 18832071 | 19037095 | 16307923 | 14702039 | 15164053 | 15489334 | 15302935 | 12876294 | 21269460 | 21329877 | 20738173 | 19410543 | 19690332 | 19596235 | 19413330 | 19608861 | 18299561 | 18669648 | 17525332 | 17974005 | 18083107 | 17148452 | 16713563 | 15635413 | 12535539 | 12535538 | 12477932 | 11145718 | | 10975868 | 11086069 | 10954754 |
NIPSNAP3A	9	107509969	107522403	12434	4	cis	#N/A	NIPSNAP3A belongs to a family of proteins with putative roles in vesicular transport (Buechler et al., 2004 (PubMed 15177564)).(supplied by OMIM)	60887	0	MGI:3529069#Phenotypes:	0	15489334 | 14702039 | 12427096 | 12477932 | 15177564 | 21269460 | 20877624 | 19608861 | 17207965 | 17974005 | 16169070 | 15164053 |
TNKS2	10	93558069	93625232	67163	2	trans	#N/A	0	60712	0	MGI:3621820#Phenotypes:MP:0005378#growth/sizephenotype||MP:0005384#cellularphenotype||MP:0010768#mortality/aging&characteristicsinvolvingtheabilityofanorganismtoliveandagenormallythroughoutdevelopmentandlifespan|MGI:3621924#Phenotypes:MP:0005375#adiposetissuephenotype&theobservablemorphologicalandphysiologicalcharacteristicsofmammalianfattissuethataremanifestedthroughdevelopmentandlifespan||MP:00…	0	11454873 | 11802774 | 11739745 | 11278563 | 11294570 | 11205898 | 14702039 | 15164054 | 16151859 | 18026951 | 19766477 | 20937264 | 21048031 | 20237496 | 20549820 | 18393764 | 16385451 | 15795250 | 12080061 | 11854288 | 10988299 | 16507984 | 18612384 | 17616810 | 16507985 | 19689742 | 18936059 | 19759537 | 17825467 | 15743677 | 15868398 | 15292264 | 12628750 |
FRA10AC1	10	95427640	95462329	34689	1	trans	#N/A	The protein encoded by this gene is a nuclear phosphoprotein of unknown function. The 5' UTR of this gene is part of a CpG island and contains a tandem CGG repeat region that normally consists of 8-14 repeats but can expand to over 200 repeats. The expanded allele becomes hypermethylated and is not transcribed; however, an expanded repeat region has not been associated with any disease phenotype.…	60886	0	MGI:3531082#Phenotypes:	0	15203205 | 15489334 | 14702039 | 15164054 | 11483580 | 19413330 | 19690332 | 18669648 | 17207965 | 16385451 | 16169070 | 15146197 | 12477932 |
LMO1	11	8245851	8290263	44412	2	trans	#N/A	LMO1 enocdes a cysteine-rich, two LIM domain transcriptional regulator. It is mapped to an area of consistent chromosomal translocation in chromosome 11, disrupting it in T-cell leukemia, although more rarely than the related gene, LMO2 is disrupted. (provided by RefSeq)	18692	SwissProt: P25800 # Note=A chromosomal aberration involving LMO1 may be a cause of a form of T-cell acute lymphoblastic leukemia (T-ALL). Translocation t(11,14)(p15;q11) with TCRD	MGI:3035822#Phenotypes:MP:0002873#normalphenotype||MP:0010768#mortality/aging&characteristicsinvolvingtheabilityofanorganismtoliveandagenormallythroughoutdevelopmentandlifespan|MGI:3035823#Phenotypes:MP:0002873#normalphenotype||MP:0010768#mortality/aging&characteristicsinvolvingtheabilityofanorganismtoliveandagenormallythroughoutdevelopmentandlifespan	0	1703797 | 11528126 | 15489334 | 2034676 | 2052354 | 2311586 | 2501659 | 9872335 | 1507224 | 17471240 | 21124317 | 20200953 | 20379614 | 17207965 | 16554811 | 16103065 | 12477932 | 10603358 | 9819382 | 9020185 | 8876198 | 8595880 | 7957052 | 8078932 | 2303035 | 3259177 | 14966285 | 9171354 | 15380350 | 10556429 | 15930276 | 11243382 | 10209267 | 7478548 | 20516195 | 17507663 | 16778171 | 15691703 …
METT5D1	11	28129795	28355054	225259	1	trans	#N/A	0	0	0	NA	0	14702039 | 12477932 | 16344560 | 16554811 | 15489334 |
QSER1	11	32914724	33014862	100138	2	cis	#N/A	0	0	0	NA	0	14702039 | 21269460 | 19413330 | 19690332 | 19772629 | 18669648 | 17525332 | 17924679 | 17081983 | 16554811 | 15489334 | 12477932 |
SLC22A8	11	62760296	62783317	23021	2	trans	#N/A	This gene encodes a protein involved in the sodium-independent transport and excretion of organic anions, some of which are potentially toxic. The encoded protein is an integral membrane protein and appears to be localized to the basolateral membrane of the kidney. Multiple alternatively spliced transcript variants that encode different protein isoforms have been described for this gene. (provide…	60758	0	MGI:2388472#Phenotypes:MP:0005367#renal/urinarysystemphenotype||MP:0005376#homeostasis/metabolismphenotype	hsa04976#Bile secretion	16291576 | 12811365 | 10049739 | 15846473 | 14586168 | 16455804 | 15644426 | 15489334 | 11912245 | 20237588 | 16648942 | 19034961 | 17585018 | 16793932 | 19878671 | 19956635 | 19343046 | 18414781 | 17556638 | 17578901 | 17502342 | 16344560 | 15342556 | 14984259 | 15037815 | 11855680 | 12130730 | 12477932 | 18480179 | 17686950 | 17660957 | 18216144 | 16809478 | 20512469 | 16164626 | 15820748 | 190…
SNX32	11	65601112	65624367	23255	1	cis	#N/A	0	0	0	NA	0	16782399 | 14702039 | 17207965 | 15489334 | 15203218 | 12477932 |
OR2AT4	11	74799758	74800799	1041	1	cis	#N/A	Olfactory receptors interact with odorant molecules in the nose, to initiate a neuronal response that triggers the perception of a smell. The olfactory receptor proteins are members of a large family of G-protein-coupled receptors (GPCR) arising from single coding-exon genes. Olfactory receptors share a 7-transmembrane domain structure with many neurotransmitter and hormone receptors and are resp…	0	0	NA	hsa04740#Olfactory transduction	14983052 | 16554811 | 15489334 | 12477932 |
PANX1	11	93862094	93915138	53044	4	cis	#N/A	The protein encoded by this gene belongs to the innexin family. Innexin family members are the structural components of gap junctions. This protein and pannexin 2 are abundantly expressed in central nerve system (CNS) and are coexpressed in various neuronal populations. Studies in Xenopus oocytes suggest that this protein alone and in combination with pannexin 2 may form cell type-specific gap ju…	60842	0	NA	0	15028292 | 16908669 | 14597722 | 17715132 | 16303743 | 15489334 | 12975309 | 18596211 | 19150332 | 17036048 | 19213873 | 19056988 | 16682648 | 20622111 | 20884646 | 20660288 | 20944749 | 20516070 | 20829356 | 20086016 | 20628624 | 18029348 | 17240370 | 17925379 | 16554811 | 16690868 | 12958598 | 12477932 | | 20460741 | 12154069 | 12064609 | 19009624 | 18945939 | 17149368 | 18035059 | 14502443 | 1…
NPAT	11	108027942	108093369	65427	1	cis	#N/A	0	60144	0	NA	0	9205109 | 12665581 | 9472014 | 8743993 | 10995386 | 12887926 | 17967892 | 17974976 | 17163457 | 15988025 | 15555599 | 12724424 | 14612403 | 14585971 | 8923007 | 12473189 | 14976556 | 18850719 | 19890848 | 19692168 | 21050672 | 20190802 | 20628086 | 19170105 | 19277982 | 19413330 | 19608861 | 19913121 | 18677100 | 17577209 | 17826007 | 17520687 | 17449237 | 17525332 | 17096384 | 16344560 | 1706833…
MRPL51	12	6601316	6602471	1155	1	trans	#N/A	Mammalian mitochondrial ribosomal proteins are encoded by nuclear genes and help in protein synthesis within the mitochondrion. Mitochondrial ribosomes (mitoribosomes) consist of a small 28S subunit and a large 39S subunit. They have an estimated 75% protein to rRNA composition compared to prokaryotic ribosomes, where this ratio is reversed. Another difference between mammalian mitoribosomes and …	61185	0	NA	0	11543634 | 11551941 | 15489334 | 11402041 | 11042152 | 21269460 | 20601428 | 20877624 | 12706105 | 12477932 |
FAM90A1	12	8373856	8380214	6358	2	trans	#N/A	FAM90A1 belongs to subfamily I of the primate-specific FAM90A gene family, which originated from multiple duplications and rearrangements (Bosch et al., 2007 (PubMed 17684299)).(supplied by OMIM)	61304	0	NA	0	14702039 | 17684299 | 16344560 | 16541075 | 15489334 | 12477932 |
ERGIC2	12	29493579	29534143	40564	2	trans	#N/A	ERGIC2, or PTX1, is a ubiquitously expressed nuclear protein that is downregulated in prostate carcinoma (Kwok et al., 2001 (PubMed 11445006)).(supplied by OMIM)	61223	0	NA	0	11445006 | 17980171 | 15489334 | 14702039 | 15308636 | 12932305 | 16989575 | 16541075 | 12477932 | 9373149 | 8889548 | 8125298 | 19360901 | 18180316 | 18354232 | 16473824 | 8997206 |
KRT81	12	52679697	52685299	5602	3	cis	#N/A	The protein encoded by this gene is a member of the keratin gene family. As a type II hair keratin, it is a basic protein which heterodimerizes with type I keratins to form hair and nails. The type II hair keratins are clustered in a region of chromosome 12q13 and are grouped into two distinct subfamilies based on structure similarity. One subfamily, consisting of KRTHB1, KRTHB3, and KRTHB6, is h…	602153#[MIM:158000]	SwissProt: Q14533 # Defects in KRT81 are a cause of monilethrix (MLTRX) [MIM:158000]. Monilethrix is an autosomal dominant hair disorder characterized clinically by alopecia and follicular papules. Affected hairs have uniform elliptical nodes of normal thickness and intermittent constrictions, internodes at which the hair easily breaks. Usually only the scalp is involved, but in severe forms, the…	NA	0	7556444 | 9457912 | 16831889 | 15489334 | 9665406 | 9402962 | 7490069 | 7528047 | 19615732 | 18021261 | 16541075 | 16189514 | 15797458 | 15231748 | 14520698 | 11792552 | 12477932 | 10692104 | 10233308 | 9209890 | 11359384 | 8724847 | 7507152 |
KRT74	12	52959603	52967609	8006	2	trans	#N/A	Keratins are intermediate filament proteins responsible for the structural integrity of epithelial cells and are subdivided into epithelial keratins and hair keratins. This protein belongs to a family of keratins that are specifically expressed in the inner root sheath of hair follicles.	608248#[MIM:194300]	SwissProt: Q7RTS7 # Defects in KRT74 are a cause of woolly hair autosomal dominant (ADWH) [MIM:194300]. A hair shaft disorder characterized by fine and tightly curled hair. Compared to normal curly hair that is observed in some populations, woolly hair grows slowly and stops growing after a few inches. Under light microscopy, woolly hair shows some structural anomalies, including trichorrexis nod…	NA	0	12648212 | 20346438 | 16831889 | 11683385 | 20379614 | 19413330 | 19023099 | 17975119 | 16874310 | 16541075 | 14968112 |
SRGAP1	12	64238541	64541613	303072	1	trans	#N/A	0	60652	0	NA	hsa04360#Axon guidance	11672528 | 19807924 | 17081983 | 15489334 | 10718198 | 12736724 | 20237496 | 18220336 | 18669648 | 15761153 | 14702039 | 12477932 | 15492870 | 15375573 |
MDM2	12	69201956	69239214	37258	2	trans	#N/A	This gene is a target gene of the transcription factor tumor protein p53. The encoded protein is a nuclear phosphoprotein that binds and inhibits transactivation by tumor protein p53, as part of an autoregulatory negative feedback loop. Overexpression of this gene can result in excessive inactivation of tumor protein p53, diminishing its tumor suppressor function. This protein has E3 ubiquitin li…	16478	SwissProt: Q00987 # Note=Seems to be amplified in certain tumors (including soft tissue sarcomas, osteosarcomas and gliomas). A higher frequency of splice variants lacking p53 binding domain sequences was found in late-stage and high-grade ovarian and bladder carcinomas. Four of the splice variants show loss of p53 binding	MGI:2156188#Phenotypes:MP:0010768#mortality/aging&characteristicsinvolvingtheabilityofanorganismtoliveandagenormallythroughoutdevelopmentandlifespan|MGI:2673928#Phenotypes:MP:0005367#renal/urinarysystemphenotype||MP:0005370#liver/biliarysystemphenotype||MP:0005378#growth/sizephenotype||MP:0005387#immunesystemphenotype||MP:0005397#hematopoieticsystemphenotype||MP:0010768#mortality/aging&characteri…	hsa04110#Cell cycle|hsa04115#p53 signaling pathway|hsa04120#Ubiquitin mediated proteolysis|hsa04144#Endocytosis|hsa05200#Pathways in cancer|hsa05214#Glioma|hsa05215#Prostate cancer|hsa05218#Melanoma|hsa05219#Bladder cancer|hsa05220#Chronic myeloid leukemia	1614537 | 17290220 | 8875929 | 16337594 | 16288830 | 16287156 | 16152608 | 10723139 | 16474402 | 16402859 | 16230424 | 11351297 | 8705862 | 19838211 | 18566590 | 17460193 | 15632057 | 16203772 | 10722742 | 10597303 | 9450543 | 20173098 | 19219073 | 19098711 | 17470788 | 17110379 | 16905769 | 16239061 | 16845383 | 16479015 | 16258005 | 16219768 | 15878855 | 15315825 | 15195100 | 12574160 | 1288355…
HSP90B1	12	104324160	104341703	17543	1	trans	#N/A	HSP90 proteins are highly conserved molecular chaperones that have key roles in signal transduction, protein folding, protein degradation, and morphologic evolution. HSP90 proteins normally associate with other cochaperones and play important roles in folding newly synthesized proteins or stabilizing and refolding denatured proteins after stress. HSP90B1 is an endoplasmic reticulum HSP90 protein.…	19117	0	MGI:4460990#Phenotypes:MP:0003012#nophenotypicanalysis&nodescriptionofmorphologicalphysiologicalorbehavioralinformationpresented|MGI:3700024#Phenotypes:MP:0005387#immunesystemphenotype||MP:0010768#mortality/aging&characteristicsinvolvingtheabilityofanorganismtoliveandagenormallythroughoutdevelopmentandlifespan|MGI:4460991#Phenotypes:MP:0005378#growth/sizephenotype||MP:0005380#embryogenesisphenoty…	hsa04141#Protein processing in endoplasmic reticulum|hsa04621#NOD-like receptor signaling pathway|hsa05200#Pathways in cancer|hsa05215#Prostate cancer	12475965 | 2377606 | 18264092 | 16263699 | 17081065 | 16269234 | 15489334 | 12665801 | 12754519 | 12643545 | 2546060 | 19724918 | 18331622 | 12654781 | 12925009 | 17347446 | 20351288 | 18482745 | 15962384 | 15192333 | 18941243 | 17805476 | 17612505 | 17726464 | 19752220 | 19212831 | 16497268 | 15637761 | 9694898 | 18273841 | 18190237 | 8617772 | 15620698 | 12397072 | 18662321 | 17545519 | 1595274…
SCARB1	12	125262174	125348519	86345	1	trans	#N/A	Scavenger receptor class B type I (SRBI) mediates the bidirectional transfer of cholesterol between cells and high density lipoprotein cholesterol (HDL) (summary by Vergeer et al., 2011 (PubMed 21226579)).(supplied by OMIM)	601040#[MIM:610762]	0	MGI:3575158#Phenotypes:MP:0005370#liver/biliarysystemphenotype||MP:0005376#homeostasis/metabolismphenotype||MP:0005389#reproductivesystemphenotype|MGI:3690317#Phenotypes:MP:0005376#homeostasis/metabolismphenotype||MP:0005385#cardiovascularsystemphenotype&theobservablemorphologicalandphysiologicalcharacteristicsofthemammalianheartbloodvesselsorcirculatorysystemthataremanifestedthroughdevelopmentan…	hsa04145#Phagosome|hsa04975#Fat digestion and absorption|hsa04976#Bile secretion|hsa04977#Vitamin digestion and absorption|hsa05160#Hepatitis C	7689561 | 12519372 | 15910850 | 12788901 | 15681296 | 15186961 | 12913001 | 11952809 | 12417285 | 12227853 | 21226579 | 20686565 | 15489334 | 12966036 | 12663276 | 12555245 | 12568179 | 12356718 | 12016218 | 9211901 | 19229312 | 20085651 | 16380385 | 18641187 | 18403724 | 14676281 | 19158204 | 18981156 | 17105723 | 16794223 | 16600224 | 7539776 | 19828610 | 20057170 | 17215280 | 16410457 | 161850…
CCDC122	13	44398045	44453864	55819	2	cis	#N/A	0	61340	0	NA	0	14702039 | 20018961 | 17672918 | 16344560 | 15057823 | 15489334 | 12477932 |
C13orf31	13	44453420	44468068	14648	4	cis	#N/A	0	61340	0	NA	0	15489334 | 14702039 | 19760754 | 20473688 | 19834535 | 19068216 | 20018961 | 18587394 | 17207965 | 16344560 | 15057823 | 12477932 |
CAB39L	13	49882786	50018262	135476	1	cis	#N/A	0	61217	0	NA	hsa04150#mTOR signaling pathway	15057823 | 15489334 | 14702039 | 18592235 | 21269460 | 20562859 | 20379614 | 17353931 | 16344560 | 15755502 | 16054041 | 12601173 | 12477932 | 8889548 |
DLEU7	13	51285144	51418075	132931	1	trans	#N/A	0	0	0	NA	0	14706829 | 15489334 | 14702039 | 20546612 | 20400458 | 19266077 | 19343178 | 18391952 | 18391951 | 12477932 |
SLITRK6	13	86366922	86373623	6701	1	cis	#N/A	Members of the SLITRK family, such as SLITRK6, are integral membrane proteins with 2 N-terminal leucine-rich repeat (LRR) domains similar to those of SLIT proteins (see SLIT1; MIM 603742). Most SLITRKs, including SLITRK6, also have C-terminal regions that share homology with neurotrophin receptors (see NTRK1; MIM 191315). SLITRKs are expressed predominantly in neural tissues and have neurite-modu…	60968	0	MGI:4417931#Phenotypes:MP:0003631#nervoussystemphenotype||MP:0005377#hearing/vestibular/earphenotype||MP:0005378#growth/sizephenotype||MP:0005386#behavior/neurologicalphenotype&theobservableactionsorreactionsofmammalianorganismsthataremanifestedthroughdevelopmentandlifespan	0	14557068 | 15057823 | 15489334 | 14702039 | 19534553 | 17974005 | 16381901 | 15489336 | 12477932 | 11230166 | 11076863 |
THTPA	14	24025198	24028787	3589	2	trans	#N/A	Thiamine triphosphatase (THTPA) catalyzes the hydrolysis of thiamine triphosphate (THTP) to thiamine diphosphate (THDP), which is the major cellular form of thiamine (vitamin B1) (Lakaye et al., 2002 (PubMed 11827967)).(supplied by OMIM)	61161	0	NA	hsa00730#Thiamine metabolism|hsa01100#Metabolic pathways	11827967 | 15489334 | 14702039 | 12508121 | 15109578 | 21269460 | 18029348 | 16344560 | 17213182 | 15342556 | 12477932 | 3060175 | 15120844 | 15203116 | 16000236 | 12456267 | 20387656 | 18582504 | 16905149 | 14769791 | 8619543 |
KHNYN	14	24899141	24910548	11407	1	cis	#N/A	0	0	0	NA	0	17081983 | 17114934 | 15489334 | 9205841 | 20800603 | 19561090 | 16712791 | 16344560 | 12508121 | 12477932 |
SNAPC1	14	62229075	62263146	34071	1	trans	#N/A	0	60059	0	NA	0	12621023 | 7715707 | 15489334 | 11056176 | 9644240 | 8524284 | 20211142 | 18669648 | 15955816 | 12477932 | 11094070 | 9003788 | 9418884 |
SIPA1L1	14	71996042	72206122	210080	1	trans	#N/A	0	0	0	NA	0	9858596 | 17081983 | 15302935 | 12508121 | 12168954 | 9455477 | 16999984 | 21076409 | 19413330 | 19690332 | 19615732 | 18220336 | 18029348 | 18691976 | 18669648 | 16959974 | 15778465 | 15588942 | 14702039 | 12421765 | 12477932 | 11502259 | 12502878 |
BBS4	15	72978526	73030817	52291	1	trans	#N/A	This gene is a member of the Bardet-Biedl syndrome (BBS) gene family. Bardet-Biedl syndrome is an autosomal recessive disorder characterized by severe pigmentary retinopathy, obesity, polydactyly, renal malformation and mental retardation. The proteins encoded by BBS gene family members are structurally diverse. The similar phenotypes exhibited by mutations in BBS gene family members are likely d…	600374#[MIM:209900]	SwissProt: Q96RK4 # Defects in BBS4 are the cause of Bardet-Biedl syndrome type 4 (BBS4) [MIM:209900]. Bardet-Biedl syndrome (BBS) is a genetically heterogeneous, autosomal recessive disorder characterized by usually severe pigmentary retinopathy, early onset obesity, polydactyly, hypogenitalism, renal malformation and mental retardation. Secondary features include diabetes mellitus, hypertension…	MGI:3055492#Phenotypes:MP:0001186#pigmentationphenotype||MP:0003631#nervoussystemphenotype||MP:0005370#liver/biliarysystemphenotype||MP:0005375#adiposetissuephenotype&theobservablemorphologicalandphysiologicalcharacteristicsofmammalianfattissuethataremanifestedthroughdevelopmentandlifespan||MP:0005376#homeostasis/metabolismphenotype||MP:0005377#hearing/vestibular/earphenotype||MP:0005378#growth/s…	0	11381270 | 15107855 | 15497446 | 17574030 | 15489334 | 14702039 | 12872256 | 12016587 | 7711739 | 12365916 | 20379614 | 20801516 | 20508983 | 19077438 | 18000879 | 18299575 | 17003356 | 15666242 | 15770229 | 14520415 | 12677556 | 12477932 | 9126487 | 8889548 | 20301537 | 18762586 | 15654695 | 15173597 | 18334641 | 15266619 | 15155861 |
ISLR2	15	74421699	74429143	7444	2	trans	#N/A	0	0	0	MGI:4413447#Phenotypes:MP:0003631#nervoussystemphenotype||MP:0005386#behavior/neurologicalphenotype&theobservableactionsorreactionsofmammalianorganismsthataremanifestedthroughdevelopmentandlifespan||MP:0010768#mortality/aging&characteristicsinvolvingtheabilityofanorganismtoliveandagenormallythroughoutdevelopmentandlifespan	0	12975309 | 10819331 | 14702039 | 16344560 | 12477932 | 12168954 |
ISLR	15	74466012	74469213	3201	1	trans	#N/A	0	60205	0	NA	0	9325048 | 12975309 | 10512678 | 16959974 | 12086872 | 12477932 | 9373149 | 8125298 |
LINGO1	15	77905369	77924709	19340	1	trans	#N/A	0	60979	0	MGI:3623893#Phenotypes:MP:0003631#nervoussystemphenotype	0	14686891 | 17726113 | 17005555 | 14966521 | 14702039 | 12975309 | 15694321 | 20951767 | 20372186 | 20369371 | 20117178 | 20659559 | 20310002 | 19720553 | 20468067 | 20600614 | 19553813 | 19254717 | 19908305 | 19805735 | 19363035 | 19182806 | 17239012 | 17974005 | 16169070 | 16189514 | 15895088 | 15694322 | 15489334 | 12477932 | 17906634 |
MRPL28	16	416927	420568	3641	1	cis	#N/A	Mammalian mitochondrial ribosomal proteins are encoded by nuclear genes and help in protein synthesis within the mitochondrion. Mitochondrial ribosomes (mitoribosomes) consist of a small 28S subunit and a large 39S subunit. They have an estimated 75% protein to rRNA composition compared to prokaryotic ribosomes, where this ratio is reversed. Another difference between mammalian mitoribosomes and …	60485	0	NA	0	7751637 | 11551941 | 15616553 | 14702039 | 15489334 | 11157797 | 21269460 | 20877624 | 20601428 | 18029348 | 17207965 | 16537434 | 16169070 | 12706105 | 12477932 | 11543634 | 9672845 | 9373149 | 8125298 | 8569532 | 20490265 | 19753307 | 10421792 | 9419449 | 7635982 | 8300148 | 20367572 | 20460488 | 20226739 | 20138855 | 19479206 | 19058036 | 19738905 | 19561536 | 19799815 | 19258680 | 18941254 | …
SYNGR3	16	2039946	2044276	4330	1	trans	#N/A	This gene encodes an integral membrane protein. The exact function of this protein is unclear, but studies of a similar murine protein suggest that it is a synaptic vesicle protein that also interacts with the dopamine transporter. The gene product belongs to the synaptogyrin gene family. (provided by RefSeq)	60392	0	MGI:4421429#Phenotypes:MP:0003012#nophenotypicanalysis&nodescriptionofmorphologicalphysiologicalorbehavioralinformationpresented	0	9760194 | 15489334 | 20224928 | 19357284 | 14755516 | 14702039 | 12477932 |
C16orf72	16	9185475	9215497	30022	1	trans	#N/A	0	0	0	NA	0	8889548 | 18669648 | 15489334 | 14702039 | 12477932 |
HS3ST4	16	25703347	26149009	445662	2	trans	#N/A	This gene encodes the enzyme heparan sulfate D-glucosaminyl 3-O-sulfotransferase 4. This enzyme generates 3-O-sulfated glucosaminyl residues in heparan sulfate. Cell surface heparan sulfate is used as a receptor by herpes simplex virus type 1 (HSV-1), and expression of this gene is thought to play a role in HSV-1 pathogenesis. (provided by RefSeq)	60405	0	NA	0	9988767 | 20379614 | 18757372 | 17482450 | 17974005 | 16259945 | 12080045 |
LONP2	16	48278207	48389415	111208	1	cis	#N/A	0	0	0	NA	0	14561759 | 14702039 | 19615732 | 18281296 | 17974005 | 15870080 | 15489334 | 12477932 | |
CPNE7	16	89642175	89663654	21479	2	trans	#N/A	This gene encodes a member of the copine family, which is composed of calcium-dependent membrane-binding proteins. The gene product contains two N-terminal C2 domains and one von Willebrand factor A domain. The encoded protein may be involved in membrane trafficking. Two alternatively spliced transcript variants encoding different isoforms have been found for this gene. (provided by RefSeq)	60568	0	NA	0	15489334 | 10534407 | 19615732 | 16189514 | 12477932 | 8889548 |
TOM1L2	17	17746822	17875784	128962	1	cis	#N/A	0	0	0	MGI:3784979#Phenotypes:MP:0002006#tumorigenesis||MP:0003631#nervoussystemphenotype||MP:0005367#renal/urinarysystemphenotype||MP:0005375#adiposetissuephenotype&theobservablemorphologicalandphysiologicalcharacteristicsofmammalianfattissuethataremanifestedthroughdevelopmentandlifespan||MP:0005379#endocrine/exocrineglandphenotype||MP:0005382#craniofacialphenotype||MP:0005385#cardiovascularsystempheno…	0	16479011 | 16412388 | 15951569 | 15489334 | 14702039 | 11997338 | 10036180 | 20167577 | 20936779 | 19534553 | 18669648 | 17389395 | 16344560 | 16625196 | 15231748 | 12975309 | 12477932 | 9110174 | 8889548 | 8619474 |
PIPOX	17	27369918	27384236	14318	2	cis	#N/A	0	0	0	NA	hsa00260#Glycine, serine and threonine metabolism|hsa00310#Lysine degradation|hsa01100#Metabolic pathways|hsa04146#Peroxisome	10642506 | 10772957 | 15489334 | 14702039 | 10931946 | 11330064 | 20634891 | 16169070 | 12477932 | 1627656 | 2340290 | 18648396 | 9045710 | 8759625 | 18633975 | 9871533 |
CCL1	17	32687399	32690252	2853	1	cis	#N/A	This gene is one of several cytokine genes clustered on the q-arm of chromosome 17. Cytokines are a family of secreted proteins involved in immunoregulatory and inflammatory processes. The protein encoded by this gene is structurally related to the CXC subfamily of cytokines. Members of this subfamily are characterized by two cysteines separated by a single amino acid. This cytokine is secreted b…	18228	0	MGI:3809665#Phenotypes:MP:0005387#immunesystemphenotype	hsa04060#Cytokine-cytokine receptor interaction|hsa04062#Chemokine signaling pathway	2212659 | 10821677 | 1557400 | 15340161 | 15489334 | 10409433 | 2809212 | 16735693 | 10942748 | 16679317 | 11133740 | 17641040 | 9211859 | 8077676 | 12393595 | 15814739 | 20406964 | 20237496 | 20056178 | 20438785 | 19865101 | 20503287 | 19776237 | 19117730 | 19423540 | 19258923 | 19372141 | 19057661 | 17122780 | 17703412 | 17845580 | 17693327 | 17672898 | 16864713 | 16540498 | 15989956 | 14630801…
LEPREL4	17	39958199	39968855	10656	2	cis	#N/A	This nucleolar protein was first characterized because it was an autoantigen in cases on interstitial cystitis. The protein, with a predicted molecular weight of 50 kDa, appears to be localized in the particulate compartment of the interphase nucleolus, with a distribution distinct from that of nucleolar protein B23. During mitosis it is associated with chromosomes. (provided by RefSeq)	0	0	NA	0	8862517 | 15489334 | 10952778 | 16396496 | 17053785 | 16341674 | 14702039 | 12477932 | 9373149 | 8125298 |
NMT1	17	43138680	43186384	47704	1	cis	#N/A	Myristate, a rare 14-carbon saturated fatty acid, is cotranslationally attached by an amide linkage to the N-terminal glycine residue of cellular and viral proteins with diverse functions. N-myristoyltransferase (NMT; EC 2.3.1.97) catalyzes the transfer of myristate from CoA to proteins. N-myristoylation appears to be irreversible and is required for full expression of the biologic activities of …	16099	0	MGI:3586313#Phenotypes:MP:0010768#mortality/aging&characteristicsinvolvingtheabilityofanorganismtoliveandagenormallythroughoutdevelopmentandlifespan	0	1570339 | 9506952 | 9353336 | 9677304 | 16964243 | 17081983 | 15302935 | 15489334 | 18089753 | 18021392 | 16123142 | 11594778 | 12220649 | 17549352 | 15613341 | 16530191 | 15156568 | 10718634 | 21269460 | 20379614 | 19413330 | 19690332 | 19007248 | 18029348 | 18669648 | 18248763 | 17924679 | 16183191 | 16475823 | 16306631 | 16216583 | 14702039 | 14707265 | 15280532 | 14699046 | 12704389 | 1276722…
FMNL1	17	43299292	43324685	25393	1	cis	#N/A	This gene encodes a formin-related protein. Formin-related proteins have been implicated in morphogenesis, cytokinesis, and cell polarity. An alternative splice variant has been described but its full length sequence has not been determined. (provided by RefSeq)	60465	0	NA	0	9799091 | 17081983 | 15489334 | 19815554 | 12684686 | 14592423 | 12632087 | 21269460 | 20617518 | 19367720 | 18029348 | 18669648 | 16625196 | 16169070 | 16055720 | 15231748 | 12477932 | | 10958683 | 9787083 | 16494944 | 17306570 | 12964049 |
ACSF2	17	48503519	48552206	48687	4	cis	#N/A	0	61046	0	NA	0	17762044 | 16380219 | 12975309 | 20877624 | 19608861 | 15489334 | 14702039 | 12477932 | 9373149 | 8889548 | 8125298 |
CHAD	17	48541853	48546327	4474	4	cis	#N/A	Chondroadherin is a cartilage matrix protein thought to mediate adhesion of isolated chondrocytes. The protein contains 11 leucine-rich repeats flanked by cysteine-rich regions. The chondroadherin messenger RNA is present in chondrocytes at all ages. (provided by RefSeq)	60217	0	NA	hsa04510#Focal adhesion|hsa04512#ECM-receptor interaction	9344663 | 11445564 | 15489334 | 19525844 | 9281592 | 14702039 | 12477932 | 1939097 | 15332017 | 18540064 | 16489219 | 15541045 | 12354766 | 20458694 | 19155499 | 18962898 | 15496828 | 19700767 | 18377198 | 16341720 | 17093390 | 15215744 | 12767927 | 11478845 | 10487209 |
RSAD1	17	48556161	48563336	7175	4	cis	#N/A	0	0	0	NA	0	14702039 | 12477932 | 20877624 | 15489334 | 9373149 | 8125298 |
COIL	17	55015560	55038411	22851	1	trans	#N/A	The protein encoded by this gene is an integral component of Cajal bodies (also called coiled bodies). Cajal bodies are nuclear suborganelles of varying number and composition that are involved in the post-transcriptional modification of small nuclear and small nucleolar RNAs. The N-terminus of the coilin protein directs its self-oligomerization while the C-terminus influences the number of nucle…	60027	0	MGI:2181054#Phenotypes:MP:0005384#cellularphenotype||MP:0010768#mortality/aging&characteristicsinvolvingtheabilityofanorganismtoliveandagenormallythroughoutdevelopmentandlifespan	0	7971277 | 2033369 | 7679389 | 16964243 | 16565220 | 17081983 | 15862129 | 15302935 | 15489334 | 19997741 | 19435804 | 11641277 | 18322647 | 7490287 | 16219678 | 12679382 | 11792806 | 16687569 | 16079131 | 12482916 | 12361597 | 11102515 | 9013710 | 10751146 | 9513048 | 18677100 | 11302690 | 9644758 | 21269460 | 20875822 | 20546612 | 20449600 | 19413330 | 18439907 | 18391951 | 18669648 | 17577209 |…
ERN1	17	62120390	62207502	87112	1	cis	#N/A	The protein encoded by this gene is the ER to nucleus signalling 1 protein, a human homologue of the yeast Ire1 gene product. This protein possesses intrinsic kinase activity and an endoribonuclease activity and it is important in altering gene expression as a response to endoplasmic reticulum-based stress signals. (provided by RefSeq)	60403	0	MGI:3778372#Phenotypes:MP:0005376#homeostasis/metabolismphenotype||MP:0010768#mortality/aging&characteristicsinvolvingtheabilityofanorganismtoliveandagenormallythroughoutdevelopmentandlifespan|MGI:3622330#Phenotypes:MP:0005370#liver/biliarysystemphenotype||MP:0005376#homeostasis/metabolismphenotype||MP:0005378#growth/sizephenotype||MP:0005380#embryogenesisphenotype||MP:0005384#cellularphenotype||…	hsa04141#Protein processing in endoplasmic reticulum|hsa05010#Alzheimer's disease	9637683 | 12637535 | 11278723 | 14702039 | 11175748 | 19135427 | 18065414 | 17585877 | 16973740 | 15234121 | 12843613 | 17991856 | 15063770 | 12446770 | 11897784 | 18840095 | 21269460 | 20007910 | 20819778 | 20379614 | 20628086 | 20702765 | 20103773 | 20013084 | 20798350 | 20625543 | 19913121 | 19369195 | 18242182 | 18369366 | 17638880 | 17344846 | 16344560 | 16625196 | 16680093 | 16645094 | 1610…
SRSF2	17	74730197	74733413	3216	2	trans	#N/A	The protein encoded by this gene is a member of the serine/arginine (SR)-rich family of pre-mRNA splicing factors, which constitute part of the spliceosome. Each of these factors contains an RNA recognition motif (RRM) for binding RNA and an RS domain for binding other proteins. The RS domain is rich in serine and arginine residues and facilitates interaction between different SR splicing factors…	60081	0	MGI:3036849#Phenotypes:MP:0010768#mortality/aging&characteristicsinvolvingtheabilityofanorganismtoliveandagenormallythroughoutdevelopmentandlifespan|MGI:3036846#Phenotypes:MP:0005369#musclephenotype||MP:0005385#cardiovascularsystemphenotype&theobservablemorphologicalandphysiologicalcharacteristicsofthemammalianheartbloodvesselsorcirculatorysystemthataremanifestedthroughdevelopmentandlifespan||MP:…	hsa03040#Spliceosome	8530103 | 8261509 | 14684736 | 1373910 | 20516191 | 16964243 | 17081983 | 14702039 | 15302935 | 15489334 | 11980906 | 10757789 | 9447963 | 9237760 | 7543047 | 8302870 | 8139654 | 8361546 | 1577277 | 1557353 | 1465383 | 11101696 | 19648116 | 18025108 | 18806759 | 15511225 | 14703516 | 11239462 | 17353911 | 15798212 | 15907217 | 15123677 | 19005234 | 16990281 | 15652350 | 11779509 | 11090190 | 9774…
OSBPL1A	18	21742008	21977823	235815	1	trans	#N/A	This gene encodes a member of the oxysterol-binding protein (OSBP) family, a group of intracellular lipid receptors. Most members contain an N-terminal pleckstrin homology domain and a highly conserved C-terminal OSBP-like sterol-binding domain, although some members contain only the sterol-binding domain. Transcript variants derived from alternative promoter usage and/or alternative splicing exi…	60673	0	MGI:3530060#Phenotypes:	0	11279184 | 10588946 | 17081983 | 14702039 | 11735225 | 11483621 | 12631712 | 21269460 | 20379614 | 20548944 | 19564404 | 18369178 | 18464913 | 18669648 | 16176980 | 12477932 |
EIF3G	19	10225690	10230599	4909	2	trans	#N/A	0	60391	0	NA	hsa03013#RNA transport	9822659 | 18599441 | 17581632 | 17322308 | 17094969 | 14688252 | 15489334 | 15302935 | 14519125 | 9973622 | 21269460 | 20406461 | 19413330 | 19690332 | 19615732 | 19367720 | 18669648 | 17287340 | 17353931 | 16766523 | 16189514 | 16243297 | 15703437 | 16322461 | 15231747 | 12588972 | 12477932 | 10887144 | 8995409 | 8995410 | 8889549 |
ZNF626	19	20802745	20844406	41661	1	trans	#N/A	0	0	0	NA	0	12477932 | 17974005 | 15057824 | 14702039 |
C19orf46	19	36494002	36499695	5693	1	trans	#N/A	0	0	0	NA	0	14702039 | 12477932 | 15057824 | 15489334 |
PRR19	19	42806284	42814973	8689	1	trans	#N/A	0	0	0	NA	0	16341674 | 15057824 | 15489334 | 14702039 | 12477932 |
ZSCAN18	19	58595209	58629793	34584	1	trans	#N/A	0	0	0	NA	0	15489334 | 14702039 | 20211142 | 16344560 | 12477932 | | 9373149 |
ATRN	20	3451665	3631769	180104	1	trans	#N/A	Multiple transcript variants encoding different isoforms exist for this gene. One of the isoforms is a membrane-bound protein with sequence similarity to the mouse mahogany protein, a receptor involved in controlling obesity. The other isoform is a secreted protein involved in the initial immune cell clustering during inflammatory responses that may regulate the chemotactic activity of chemokines…	60313	0	MGI:2156204#Phenotypes:MP:0001186#pigmentationphenotype||MP:0003631#nervoussystemphenotype||MP:0010771#integumentphenotype&theobservablemorphologicalandphysiologicalcharacteristicsoftheskinanditsassociatedstructuressuchasthehairnailssweatglandssebaceousglandsandothersecretoryglands|MGI:1856082#Phenotypes:MP:0001186#pigmentationphenotype||MP:0003631#nervoussystemphenotype||MP:0005369#musclephenoty…	0	9736737 | 17261078 | 10811918 | 16335952 | 14760718 | 15489334 | 11780052 | 9628581 | 8596018 | 16835316 | 10086356 | 19535787 | 12675230 | 20198559 | 20379614 | 19384953 | 19159218 | 19320733 | 16344560 | 14702039 | 12704389 | 12665801 | 12477932 | 10086355 | 7539799 | 1476071 | 11773967 | 14994991 | 17085642 | 17196964 | 11168005 | 12851328 | 12230323 | 11394875 | 9604313 | 17362257 | 15901552 …
SEL1L2	20	13829893	13977089	147196	2	trans	#N/A	0	0	0	NA	0	20379614 | 17370265 | 12477932 | 11780052 |
CPNE1	20	34213953	34252878	38925	2	cis	#N/A	Calcium-dependent membrane-binding proteins may regulate molecular events at the interface of the cell membrane and cytoplasm. This gene encodes a calcium-dependent protein that also contains two N-terminal type II C2 domains and an integrin A domain-like sequence in the C-terminus. However, the encoded protein does not contain a predicted signal sequence or transmembrane domains. This protein ha…	60420	0	NA	0	9430674 | 15489334 | 11780052 | 18523666 | 21269460 | 19608861 | 19615732 | 18831769 | 17643375 | 16806233 | 16344560 | 16341674 | 14674885 | 12949241 | 12522145 | 12477932 | 10534407 | 11595798 |
ZBTB46	20	62375019	62462597	87578	2	trans	#N/A	0	0	0	NA	0	15489334 | 11780052 | 14702039 | 12477932 | 12136098 |
PISD	22	32014477	32058418	43941	2	trans	#N/A	Phosphatidylserine decarboxylases (PSDs; EC 4.1.1.65) catalyze the formation of phosphatidylethanolamine (PE) by decarboxylation of phosphatidylserine (PS). Type I PSDs, such as PISD, are targeted to the inner mitochondrial membrane by an N-terminal targeting sequence. PISD also contains a conserved LGST motif that functions as an autocatalytic cleavage site where the proenzyme is split into matu…	61277	0	MGI:3529070#Phenotypes:|MGI:3612417#Phenotypes:MP:0005376#homeostasis/metabolismphenotype||MP:0005378#growth/sizephenotype||MP:0005380#embryogenesisphenotype||MP:0005384#cellularphenotype||MP:0010768#mortality/aging&characteristicsinvolvingtheabilityofanorganismtoliveandagenormallythroughoutdevelopmentandlifespan	hsa00564#Glycerophospholipid metabolism|hsa01100#Metabolic pathways	10591208 | 15489334 | 15461802 | 17478478 | 19165886 | 20877624 | 17974005 | 16381901 | 16169070 | 15790807 | 16192276 | 15489336 | 12477932 | 11256614 | 11076863 | 9110174 | 8870646 | 8619474 | 16310509 | 14651609 | 9211308 | 8203732 | 15052332 | 10453988 | 9498570 | 8245031 | 2022626 |
MYH9	22	36677323	36784063	106740	1	trans	#N/A	This gene encodes a myosin IIA heavy chain that contains an IQ domain and a myosin head-like domain. The protein is involved in several important functions, including cytokinesis, cell motility and maintenance of cell shape. Defects in MYH9 are the cause of non-syndromic sensorineural deafness autosomal dominant type 17, Epstein syndrome, Alport syndrome with macrothrombocytopenia, Sebastian synd…	160775#[MIM:155100]|[MIM:153640]|[MIM:605249]|[MIM:603622]|[MIM:153650]|[MIM:600208]	SwissProt: P35579 # Defects in MYH9 are the cause of May-Hegglin anomaly (MHA) [MIM:155100]. MHA is an autosomal dominant macrothrombocytopenia characterized by thrombocytopenia, giant platelets and leukokyte inclusions appearing as highly parallel paracrystalline bodies & Defects in MYH9 are the cause of Sebastian syndrome (SBS) [MIM:605249]. SBS is an autosomal dominant macrothrombocytopenia ch…	MGI:3511350#Phenotypes:MP:0005367#renal/urinarysystemphenotype||MP:0005377#hearing/vestibular/earphenotype||MP:0005397#hematopoieticsystemphenotype||MP:0010768#mortality/aging&characteristicsinvolvingtheabilityofanorganismtoliveandagenormallythroughoutdevelopmentandlifespan|MGI:3529808#Phenotypes:MP:0003012#nophenotypicanalysis&nodescriptionofmorphologicalphysiologicalorbehavioralinformationprese…	hsa04530#Tight junction|hsa04810#Regulation of actin cytoskeleton|hsa05416#Viral myocarditis	11023810 | 1860190 | 12533692 | 11752022 | 11590545 | 18059020 | 12621333 | 19177153 | 11935325 | 11776386 | 10973259 | 12792306 | 10973260 | 18794854 | 18794856 | 12649151 | 15477207 | 16964243 | 17081983 | 16083285 | 16094384 | 15461802 | 10591208 | 1912569 | 1967836 | 18192507 | 16186248 | 16162639 | 18330899 | 17241369 | 20174760 | 16806139 | 20347641 | 15555549 | 12500226 | 11943476 | 199212…
PANX2	22	50609160	50618724	9564	1	trans	PANX2	The protein encoded by this gene belongs to the innexin family. Innexin family members are the structural components of gap junctions. This protein and pannexin 1 are abundantly expressed in central nervous system (CNS) and are coexpressed in various neuronal populations. Studies in Xenopus oocytes suggest that this protein alone and in combination with pannexin 1 may form cell type-specific gap …	60842	0	NA	0	14702039 | 15028292 | 14597722 | 10591208 | 19749789 | 16989724 | 19851296 | 20516070 | 20198315 | 17427027 | 17474147 | 16959974 | 16344560 | 15461802 | 12477932 | 8889548 | 17149368 | 19009624 | 16616526 | 19840216 |
S100G	X	16668281	16672793	4512	4	trans	#N/A	This gene encodes calbindin D9K, a vitamin D-dependent calcium-binding protein. This cytosolic protein belongs to a family of calcium-binding proteins that includes calmodulin, parvalbumin, troponin C, and S100 protein. In the intestine, the protein is vitamin D-dependent and its expression correlates with calcium transport activity. The protein may increase Ca2+ absorption by buffering Ca2+ in t…	30202	0	MGI:3665167#Phenotypes:MP:0002873#normalphenotype|MGI:3795783#Phenotypes:MP:0002873#normalphenotype||MP:0005376#homeostasis/metabolismphenotype	hsa04978#Mineral absorption	1610358 | 1379540 | 15772651 | 15489334 | 8308886 | 15217781 | 8045984 | 2009668 | 10417310 | 7817802 | 17712966 | 20214988 | 12477932 | 11076863 | 7593254 | 14586690 | 15883486 | 7711170 | 1395324 | 2072223 | 12810153 | 16288660 | 11745681 | 9731705 | 9636033 | 7598905 | 2142259 | 15269970 | 12597618 | 12181175 | 10762028 | 7816252 | 8033198 | 8389885 | 8318902 | 8395333 | 1591246 | 1829088 | 15…
CXorf38	X	40486173	40506819	20646	1	trans	#N/A	0	0	0	NA	0	15489334 | 14702039 | 21269460 | 18691976 | 18669648 | 17974005 | 16344560 | 12477932 | 8889548 |
INE1	X	47064247	47065264	1017	2	trans	#N/A	X chromosome inactivation provides dosage compensation for the expression level of X-linked genes from the single X in males and the two in females. This X chromosome gene is intronless and was identified because its transcription escapes X inactivation in females. This gene does not make a protein.(provided by RefSeq)	30016	0	NA	0	9244435 | 16344560 | 15772651 | 15489334 | 12477932 | 9618446 |
PABPC5	X	90689594	90693583	3989	2	trans	#N/A	This gene encodes a protein that binds to the polyA tail found at the 3' end of most eukaryotic mRNAs. It is thought to play a role in the regulation of mRNA metabolic processes in the cytoplasm. This gene is located in a gene-poor region within the X-specific 13d-sY43 subinterval of the chromosome Xq21.3/Yp11.2 homology block. It is located close to translocation breakpoints associated with prem…	30040	0	NA	hsa03013#RNA transport|hsa03015#mRNA surveillance pathway|hsa03018#RNA degradation	11374897 | 15772651 | 15489334 | 19608861 | 17207965 | 17974005 | 14702039 | 12477932 |
HEJ1	#N/A	#N/A	#N/A	#N/A	1	trans	#N/A	#N/A	#N/A	#N/A	#N/A	#N/A	#N/A
