# Supplementary material for: Loci nominally associated with autism from genome-wide analysis show enrichment of brain expression quantitative trait loci but not lymphoblastoid cell line expression quantitative trait loci
Source: Mol Autism. 2012 May 16;3:3. doi: 10.1186/2040-2392-3-3 (PMC3484025; doi:10.1186/2040-2392-3-3)
Supplement: Additional file 3 — Table S3. Provides additional supplementary data regarding SLC25A12 eQTL including the original GWAS p-values and z-scores, parietal tissue eQTL p-values and beta scores and tagged and proxy SNPs for significant eQTL. [file 2040-2392-3-3-S3.xlsx]

## Sheet: READ_ME
SLC25A12_eQTLs
Worksheet contains the following information:
Column ID	Description
SNP Num	rs number
Chr	chromosome
Pos	base pair position
MinorAllele	minor allele
MajorAllele	major allele
Parietal_Expression_Beta_(MinorAllele)	beta and direction from parietal eQTL analysis
Parietal_Expression_p-value	p value from parietal eQTL analysis
Autism_GWAS_Z(ScoreTest)_(MinorAllele)	Z score from AGP GWAS corresponding to best p-value
Autism_GWAS_BestPvalue	best p-value from AGP GWAS
Target Gene Name	gene targeted by eQTL SNP
Significant Analysis	enrichment analysis yeilding significant findings
SNPs_LD_CEU, SNPs_LD_YRI, SNPs_LD_ASN
These three worksheets contain the same information dervied from different populations (European, Yorubin and Chinese+Japanese)
SNP	SLC25A12 eQTL SNP name
Proxy	proxt SNP for SLC25A12 eQTL SNP
Distance	Distance between proxy and SNP
RSquared	R squared value between proxy and SNP
DPrime	D Prime Vlaue between proxy and SNP
Arrays	SNP microarrays that contain the proxy SNP: Array Codes provided in separate worksheet
Chromosome	Chromosome of proxy SNP
Coordinate_HG18	base pair position of Proxy SNP
Major	Proxy SNP Major Allele
Minor	Proxy SNP Minor Allele
MAF	Minor allele frequency of proxy SNP
NObserved	Number of chromosomes observed for proxy SNP
Tagged SNPs
Four SNPs that tag 100% of the variation present in the three haplotype blocks shown in Figure 6.

## Sheet: SLC25A12_eQTLs
SNP Num	Chr	Pos	MinorAllele	MajorAllele	Parietal_Expression_Beta_(MinorAllele)	Parietal_Expression_p-value	Autism_GWAS_Z(ScoreTest)_(MinorAllele)	Autism_GWAS_BestPvalue	Target Gene Name	Significant Analysis
rs10165126	2	172528561	A	G	-0.6358	1.108e-06	4.233	2.3e-05	SLC25A12	STRCT_AllAncestry_Parietal, SRCT_WestEur_Parietal
rs10166005	2	172315540	A	G	-0.6455	6.611e-08	3.99	6.6e-05	SLC25A12	STRCT_AllAncestry_Parietal, SRCT_WestEur_Parietal
rs10174055	2	172566460	A	G	-0.6249	6.659e-08	4.5	6.8e-06	SLC25A12	STRCT_AllAncestry_Parietal, SRCT_WestEur_Parietal
rs10184866	2	172317202	C	A	-0.6457	6.495e-08	3.984	6.8e-05	SLC25A12	STRCT_AllAncestry_Parietal, SRCT_WestEur_Parietal
rs10202823	2	172488378	G	A	-0.625	7.236e-08	4.167	3.1e-05	SLC25A12	STRCT_AllAncestry_Parietal, SRCT_WestEur_Parietal
rs10207085	2	172294131	C	A	-0.6235	1.565e-07	3.966	7.3e-05	SLC25A12	STRCT_AllAncestry_Parietal, SRCT_WestEur_Parietal
rs12692974	2	172371502	G	A	-0.6465	6.028e-08	3.93	8.5e-05	SLC25A12	STRCT_AllAncestry_Parietal, SRCT_WestEur_Parietal
rs12692978	2	172434227	A	G	-0.7077	1.589e-08	3.335	0.000852	SLC25A12	STRCT_AllAncestry_Parietal, SRCT_WestEur_Parietal
rs1607254	2	172334798	A	G	-0.5943	1.699e-08	3.472	0.000516	SLC25A12	STRCT_AllAncestry_Parietal
rs17581284	2	172367622	G	A	-0.5944	1.651e-08	3.336	0.000851	SLC25A12	STRCT_AllAncestry_Parietal
rs3770445	2	172417165	G	A	-0.6489	5.935e-08	4.027	5.6e-05	SLC25A12	STRCT_AllAncestry_Parietal, SRCT_WestEur_Parietal
rs3770451	2	172376961	C	A	-0.6466	6.007e-08	4.023	5.8e-05	SLC25A12	STRCT_AllAncestry_Parietal, SRCT_WestEur_Parietal
rs3770452	2	172376928	G	A	-0.6465	6.028e-08	4.023	5.8e-05	SLC25A12	STRCT_AllAncestry_Parietal, SRCT_WestEur_Parietal
rs4280427	2	172521464	G	A	-0.6194	7.227e-09	3.577	0.000347	SLC25A12	STRCT_AllAncestry_Parietal, SRCT_WestEur_Parietal
rs4667694	2	172313645	A	G	-0.6426	7.657e-08	3.937	8.2e-05	SLC25A12	STRCT_AllAncestry_Parietal, SRCT_WestEur_Parietal
rs4668412	2	172328016	G	A	-0.6459	6.387e-08	3.891	0.0001	SLC25A12	STRCT_AllAncestry_Parietal, SRCT_WestEur_Parietal
rs4668414	2	172412537	C	A	-0.6482	5.679e-08	3.954	7.7e-05	SLC25A12	STRCT_AllAncestry_Parietal, SRCT_WestEur_Parietal
rs6433319	2	172539199	A	G	-0.6186	1.049e-07	4.289	1.8e-05	SLC25A12	STRCT_AllAncestry_Parietal, SRCT_WestEur_Parietal
rs6433323	2	172581306	G	A	-0.6351	3.037e-09	3.457	0.000547	SLC25A12	STRCT_AllAncestry_Parietal
rs6705200	2	172345846	G	A	-0.6463	6.193e-08	4.069	4.7e-05	SLC25A12	STRCT_AllAncestry_Parietal, SRCT_WestEur_Parietal
rs6718013	2	172577431	A	G	-0.6183	6.629e-09	3.637	0.000276	SLC25A12	STRCT_AllAncestry_Parietal, SRCT_WestEur_Parietal
rs6722757	2	172300209	G	A	-0.6274	1.482e-07	4.003	6.2e-05	SLC25A12	STRCT_AllAncestry_Parietal, SRCT_WestEur_Parietal
rs6724337	2	172443575	A	G	-0.6496	5.387e-08	3.819	0.000134	SLC25A12	STRCT_AllAncestry_Parietal, SRCT_WestEur_Parietal
rs6737308	2	172580288	G	A	-0.6195	5.082e-09	3.996	6.4e-05	SLC25A12	STRCT_AllAncestry_Parietal, SRCT_WestEur_Parietal
rs6745143	2	172358628	A	G	-0.6465	6.028e-08	3.969	7.2e-05	SLC25A12	STRCT_AllAncestry_Parietal, SRCT_WestEur_Parietal
rs6754817	2	172371640	A	G	-0.6465	6.028e-08	4.046	5.2e-05	SLC25A12	STRCT_AllAncestry_Parietal, SRCT_WestEur_Parietal
rs6758704	2	172363343	G	A	-0.6465	6.028e-08	3.998	6.4e-05	SLC25A12	STRCT_AllAncestry_Parietal, SRCT_WestEur_Parietal
rs6759575	2	172397314	A	G	-0.6477	5.773e-08	3.991	6.6e-05	SLC25A12	STRCT_AllAncestry_Parietal, SRCT_WestEur_Parietal
rs7584187	2	172574351	G	A	-0.615	7.663e-09	3.637	0.000276	SLC25A12	STRCT_AllAncestry_Parietal, SRCT_WestEur_Parietal
rs7608403	2	172355011	C	A	-0.6465	6.028e-08	4.015	5.9e-05	SLC25A12	STRCT_AllAncestry_Parietal, SRCT_WestEur_Parietal
rs908670	2	172398426	G	A	-0.6484	6.043e-08	4.147	3.4e-05	SLC25A12	STRCT_AllAncestry_Parietal, SRCT_WestEur_Parietal

## Sheet: SNPs_LD_CEU
SNP	Proxy	Distance	RSquared	DPrime	Arrays	Chromosome	Coordinate_HG18	Major	Minor	MAF	NObserved
rs1607254	rs17581284	32824	1	1	AN,A5,A6,IM,IMD,OQ,OE	chr2	172367622	T	C	0.375	120
rs1607254	rs6433323	246508	0.93	0.964	AN,A5,A6,I3,I5,I6,I6Q,IM,IMD,IC,ICQ,OQ,IWQ,OE	chr2	172581306	A	G	0.375	120
rs1607254	rs4280427	186666	0.869	1	I6,IM,IMD,IBC,OQ,OE	chr2	172521464	A	G	0.408	120
rs1607254	rs7584187	239553	0.869	1	AN,A5,A6,IM,IMD,OQ,AxM,OE	chr2	172574351	A	G	0.408	120
rs1607254	rs6718013	242633	0.869	1	I3,I5,I6,I6Q,IM,IMD,IC,ICQ,IWQ	chr2	172577431	G	A	0.408	120
rs6705200	rs7608403	9165	1	1	I1,IM,IMD,OQ,OE	chr2	172355011	A	C	0.283	120
rs6705200	rs6745143	12782	1	1	IM,IMD	chr2	172358628	G	A	0.283	120
rs6705200	rs6758704	17497	1	1	I3,I5,I6,I6Q,IM,IMD,IC,ICQ,IWQ	chr2	172363343	T	C	0.283	120
rs6705200	rs12692974	25656	1	1	IM,IMD	chr2	172371502	T	C	0.283	120
rs6705200	rs6754817	25794	1	1	A6,I2,I5,I6,I6Q,IM,IMD,IWQ	chr2	172371640	C	T	0.283	120
rs6705200	rs3770452	31082	1	1	AN,A5,A6,I1,IM,IMD	chr2	172376928	A	G	0.283	120
rs6705200	rs3770451	31115	1	1	I1,IM,IMD	chr2	172376961	T	G	0.283	120
rs6705200	rs6759575	51468	1	1	AS,IM,IMD	chr2	172397314	C	T	0.283	120
rs6705200	rs6724337	97729	1	1	IM,IMD	chr2	172443575	C	T	0.283	120
rs6705200	rs908670	52580	0.96	1	I6Q,IM,IMD,CYT,IWQ	chr2	172398426	T	C	0.292	120
rs6705200	rs4668414	66691	0.96	1	I6Q,IM,IMD,CYT,OQ,IWQ,OE	chr2	172412537	A	C	0.292	120
rs6705200	rs3770445	71319	0.96	1	I6Q,IM,IMD,IWQ	chr2	172417165	T	C	0.292	120
rs6705200	rs12692978	88381	0.959	1	IM,IMD	chr2	172434227	C	T	0.275	120
rs6705200	rs10202823	142532	0.922	1	I1,IM,IMD,AxM	chr2	172488378	T	C	0.3	120
rs6705200	rs6433319	193353	0.887	1	IM,IMD,IBC	chr2	172539199	C	T	0.308	120
rs6705200	rs10174055	220614	0.887	1	IM,IMD,CYT,OQ,OE	chr2	172566460	C	T	0.308	120
rs7608403	rs6745143	3617	1	1	IM,IMD	chr2	172358628	G	A	0.283	120
rs7608403	rs6758704	8332	1	1	I3,I5,I6,I6Q,IM,IMD,IC,ICQ,IWQ	chr2	172363343	T	C	0.283	120
rs7608403	rs6705200	9165	1	1	IM,IMD	chr2	172345846	A	G	0.283	120
rs7608403	rs12692974	16491	1	1	IM,IMD	chr2	172371502	T	C	0.283	120
rs7608403	rs6754817	16629	1	1	A6,I2,I5,I6,I6Q,IM,IMD,IWQ	chr2	172371640	C	T	0.283	120
rs7608403	rs3770452	21917	1	1	AN,A5,A6,I1,IM,IMD	chr2	172376928	A	G	0.283	120
rs7608403	rs3770451	21950	1	1	I1,IM,IMD	chr2	172376961	T	G	0.283	120
rs7608403	rs6759575	42303	1	1	AS,IM,IMD	chr2	172397314	C	T	0.283	120
rs7608403	rs6724337	88564	1	1	IM,IMD	chr2	172443575	C	T	0.283	120
rs7608403	rs908670	43415	0.96	1	I6Q,IM,IMD,CYT,IWQ	chr2	172398426	T	C	0.292	120
rs7608403	rs4668414	57526	0.96	1	I6Q,IM,IMD,CYT,OQ,IWQ,OE	chr2	172412537	A	C	0.292	120
rs7608403	rs3770445	62154	0.96	1	I6Q,IM,IMD,IWQ	chr2	172417165	T	C	0.292	120
rs7608403	rs12692978	79216	0.959	1	IM,IMD	chr2	172434227	C	T	0.275	120
rs7608403	rs10202823	133367	0.922	1	I1,IM,IMD,AxM	chr2	172488378	T	C	0.3	120
rs7608403	rs6433319	184188	0.887	1	IM,IMD,IBC	chr2	172539199	C	T	0.308	120
rs7608403	rs10174055	211449	0.887	1	IM,IMD,CYT,OQ,OE	chr2	172566460	C	T	0.308	120
rs6745143	rs7608403	3617	1	1	I1,IM,IMD,OQ,OE	chr2	172355011	A	C	0.283	120
rs6745143	rs6758704	4715	1	1	I3,I5,I6,I6Q,IM,IMD,IC,ICQ,IWQ	chr2	172363343	T	C	0.283	120
rs6745143	rs6705200	12782	1	1	IM,IMD	chr2	172345846	A	G	0.283	120
rs6745143	rs12692974	12874	1	1	IM,IMD	chr2	172371502	T	C	0.283	120
rs6745143	rs6754817	13012	1	1	A6,I2,I5,I6,I6Q,IM,IMD,IWQ	chr2	172371640	C	T	0.283	120
rs6745143	rs3770452	18300	1	1	AN,A5,A6,I1,IM,IMD	chr2	172376928	A	G	0.283	120
rs6745143	rs3770451	18333	1	1	I1,IM,IMD	chr2	172376961	T	G	0.283	120
rs6745143	rs6759575	38686	1	1	AS,IM,IMD	chr2	172397314	C	T	0.283	120
rs6745143	rs6724337	84947	1	1	IM,IMD	chr2	172443575	C	T	0.283	120
rs6745143	rs908670	39798	0.96	1	I6Q,IM,IMD,CYT,IWQ	chr2	172398426	T	C	0.292	120
rs6745143	rs4668414	53909	0.96	1	I6Q,IM,IMD,CYT,OQ,IWQ,OE	chr2	172412537	A	C	0.292	120
rs6745143	rs3770445	58537	0.96	1	I6Q,IM,IMD,IWQ	chr2	172417165	T	C	0.292	120
rs6745143	rs12692978	75599	0.959	1	IM,IMD	chr2	172434227	C	T	0.275	120
rs6745143	rs10202823	129750	0.922	1	I1,IM,IMD,AxM	chr2	172488378	T	C	0.3	120
rs6745143	rs6433319	180571	0.887	1	IM,IMD,IBC	chr2	172539199	C	T	0.308	120
rs6745143	rs10174055	207832	0.887	1	IM,IMD,CYT,OQ,OE	chr2	172566460	C	T	0.308	120
rs6758704	rs6745143	4715	1	1	IM,IMD	chr2	172358628	G	A	0.283	120
rs6758704	rs12692974	8159	1	1	IM,IMD	chr2	172371502	T	C	0.283	120
rs6758704	rs6754817	8297	1	1	A6,I2,I5,I6,I6Q,IM,IMD,IWQ	chr2	172371640	C	T	0.283	120
rs6758704	rs7608403	8332	1	1	I1,IM,IMD,OQ,OE	chr2	172355011	A	C	0.283	120
rs6758704	rs3770452	13585	1	1	AN,A5,A6,I1,IM,IMD	chr2	172376928	A	G	0.283	120
rs6758704	rs3770451	13618	1	1	I1,IM,IMD	chr2	172376961	T	G	0.283	120
rs6758704	rs6705200	17497	1	1	IM,IMD	chr2	172345846	A	G	0.283	120
rs6758704	rs6759575	33971	1	1	AS,IM,IMD	chr2	172397314	C	T	0.283	120
rs6758704	rs6724337	80232	1	1	IM,IMD	chr2	172443575	C	T	0.283	120
rs6758704	rs908670	35083	0.96	1	I6Q,IM,IMD,CYT,IWQ	chr2	172398426	T	C	0.292	120
rs6758704	rs4668414	49194	0.96	1	I6Q,IM,IMD,CYT,OQ,IWQ,OE	chr2	172412537	A	C	0.292	120
rs6758704	rs3770445	53822	0.96	1	I6Q,IM,IMD,IWQ	chr2	172417165	T	C	0.292	120
rs6758704	rs12692978	70884	0.959	1	IM,IMD	chr2	172434227	C	T	0.275	120
rs6758704	rs10202823	125035	0.922	1	I1,IM,IMD,AxM	chr2	172488378	T	C	0.3	120
rs6758704	rs6433319	175856	0.887	1	IM,IMD,IBC	chr2	172539199	C	T	0.308	120
rs6758704	rs10174055	203117	0.887	1	IM,IMD,CYT,OQ,OE	chr2	172566460	C	T	0.308	120
rs17581284	rs1607254	32824	1	1	I3,I5,I6,I6Q,IM,IMD,IC,ICQ,OQ,AxM,IWQ,OE	chr2	172334798	G	A	0.375	120
rs17581284	rs6433323	213684	0.93	0.964	AN,A5,A6,I3,I5,I6,I6Q,IM,IMD,IC,ICQ,OQ,IWQ,OE	chr2	172581306	A	G	0.375	120
rs17581284	rs4280427	153842	0.869	1	I6,IM,IMD,IBC,OQ,OE	chr2	172521464	A	G	0.408	120
rs17581284	rs7584187	206729	0.869	1	AN,A5,A6,IM,IMD,OQ,AxM,OE	chr2	172574351	A	G	0.408	120
rs17581284	rs6718013	209809	0.869	1	I3,I5,I6,I6Q,IM,IMD,IC,ICQ,IWQ	chr2	172577431	G	A	0.408	120
rs12692974	rs6754817	138	1	1	A6,I2,I5,I6,I6Q,IM,IMD,IWQ	chr2	172371640	C	T	0.283	120
rs12692974	rs3770452	5426	1	1	AN,A5,A6,I1,IM,IMD	chr2	172376928	A	G	0.283	120
rs12692974	rs3770451	5459	1	1	I1,IM,IMD	chr2	172376961	T	G	0.283	120
rs12692974	rs6758704	8159	1	1	I3,I5,I6,I6Q,IM,IMD,IC,ICQ,IWQ	chr2	172363343	T	C	0.283	120
rs12692974	rs6745143	12874	1	1	IM,IMD	chr2	172358628	G	A	0.283	120
rs12692974	rs7608403	16491	1	1	I1,IM,IMD,OQ,OE	chr2	172355011	A	C	0.283	120
rs12692974	rs6705200	25656	1	1	IM,IMD	chr2	172345846	A	G	0.283	120
rs12692974	rs6759575	25812	1	1	AS,IM,IMD	chr2	172397314	C	T	0.283	120
rs12692974	rs6724337	72073	1	1	IM,IMD	chr2	172443575	C	T	0.283	120
rs12692974	rs908670	26924	0.96	1	I6Q,IM,IMD,CYT,IWQ	chr2	172398426	T	C	0.292	120
rs12692974	rs4668414	41035	0.96	1	I6Q,IM,IMD,CYT,OQ,IWQ,OE	chr2	172412537	A	C	0.292	120
rs12692974	rs3770445	45663	0.96	1	I6Q,IM,IMD,IWQ	chr2	172417165	T	C	0.292	120
rs12692974	rs12692978	62725	0.959	1	IM,IMD	chr2	172434227	C	T	0.275	120
rs12692974	rs10202823	116876	0.922	1	I1,IM,IMD,AxM	chr2	172488378	T	C	0.3	120
rs12692974	rs6433319	167697	0.887	1	IM,IMD,IBC	chr2	172539199	C	T	0.308	120
rs12692974	rs10174055	194958	0.887	1	IM,IMD,CYT,OQ,OE	chr2	172566460	C	T	0.308	120
rs6754817	rs12692974	138	1	1	IM,IMD	chr2	172371502	T	C	0.283	120
rs6754817	rs3770452	5288	1	1	AN,A5,A6,I1,IM,IMD	chr2	172376928	A	G	0.283	120
rs6754817	rs3770451	5321	1	1	I1,IM,IMD	chr2	172376961	T	G	0.283	120
rs6754817	rs6758704	8297	1	1	I3,I5,I6,I6Q,IM,IMD,IC,ICQ,IWQ	chr2	172363343	T	C	0.283	120
rs6754817	rs6745143	13012	1	1	IM,IMD	chr2	172358628	G	A	0.283	120
rs6754817	rs7608403	16629	1	1	I1,IM,IMD,OQ,OE	chr2	172355011	A	C	0.283	120
rs6754817	rs6759575	25674	1	1	AS,IM,IMD	chr2	172397314	C	T	0.283	120
rs6754817	rs6705200	25794	1	1	IM,IMD	chr2	172345846	A	G	0.283	120
rs6754817	rs6724337	71935	1	1	IM,IMD	chr2	172443575	C	T	0.283	120
rs6754817	rs908670	26786	0.96	1	I6Q,IM,IMD,CYT,IWQ	chr2	172398426	T	C	0.292	120
rs6754817	rs4668414	40897	0.96	1	I6Q,IM,IMD,CYT,OQ,IWQ,OE	chr2	172412537	A	C	0.292	120
rs6754817	rs3770445	45525	0.96	1	I6Q,IM,IMD,IWQ	chr2	172417165	T	C	0.292	120
rs6754817	rs12692978	62587	0.959	1	IM,IMD	chr2	172434227	C	T	0.275	120
rs6754817	rs10202823	116738	0.922	1	I1,IM,IMD,AxM	chr2	172488378	T	C	0.3	120
rs6754817	rs6433319	167559	0.887	1	IM,IMD,IBC	chr2	172539199	C	T	0.308	120
rs6754817	rs10174055	194820	0.887	1	IM,IMD,CYT,OQ,OE	chr2	172566460	C	T	0.308	120
rs3770452	rs3770451	33	1	1	I1,IM,IMD	chr2	172376961	T	G	0.283	120
rs3770452	rs6754817	5288	1	1	A6,I2,I5,I6,I6Q,IM,IMD,IWQ	chr2	172371640	C	T	0.283	120
rs3770452	rs12692974	5426	1	1	IM,IMD	chr2	172371502	T	C	0.283	120
rs3770452	rs6758704	13585	1	1	I3,I5,I6,I6Q,IM,IMD,IC,ICQ,IWQ	chr2	172363343	T	C	0.283	120
rs3770452	rs6745143	18300	1	1	IM,IMD	chr2	172358628	G	A	0.283	120
rs3770452	rs6759575	20386	1	1	AS,IM,IMD	chr2	172397314	C	T	0.283	120
rs3770452	rs7608403	21917	1	1	I1,IM,IMD,OQ,OE	chr2	172355011	A	C	0.283	120
rs3770452	rs6705200	31082	1	1	IM,IMD	chr2	172345846	A	G	0.283	120
rs3770452	rs6724337	66647	1	1	IM,IMD	chr2	172443575	C	T	0.283	120
rs3770452	rs908670	21498	0.96	1	I6Q,IM,IMD,CYT,IWQ	chr2	172398426	T	C	0.292	120
rs3770452	rs4668414	35609	0.96	1	I6Q,IM,IMD,CYT,OQ,IWQ,OE	chr2	172412537	A	C	0.292	120
rs3770452	rs3770445	40237	0.96	1	I6Q,IM,IMD,IWQ	chr2	172417165	T	C	0.292	120
rs3770452	rs12692978	57299	0.959	1	IM,IMD	chr2	172434227	C	T	0.275	120
rs3770452	rs10202823	111450	0.922	1	I1,IM,IMD,AxM	chr2	172488378	T	C	0.3	120
rs3770452	rs6433319	162271	0.887	1	IM,IMD,IBC	chr2	172539199	C	T	0.308	120
rs3770452	rs10174055	189532	0.887	1	IM,IMD,CYT,OQ,OE	chr2	172566460	C	T	0.308	120
rs3770451	rs3770452	33	1	1	AN,A5,A6,I1,IM,IMD	chr2	172376928	A	G	0.283	120
rs3770451	rs6754817	5321	1	1	A6,I2,I5,I6,I6Q,IM,IMD,IWQ	chr2	172371640	C	T	0.283	120
rs3770451	rs12692974	5459	1	1	IM,IMD	chr2	172371502	T	C	0.283	120
rs3770451	rs6758704	13618	1	1	I3,I5,I6,I6Q,IM,IMD,IC,ICQ,IWQ	chr2	172363343	T	C	0.283	120
rs3770451	rs6745143	18333	1	1	IM,IMD	chr2	172358628	G	A	0.283	120
rs3770451	rs6759575	20353	1	1	AS,IM,IMD	chr2	172397314	C	T	0.283	120
rs3770451	rs7608403	21950	1	1	I1,IM,IMD,OQ,OE	chr2	172355011	A	C	0.283	120
rs3770451	rs6705200	31115	1	1	IM,IMD	chr2	172345846	A	G	0.283	120
rs3770451	rs6724337	66614	1	1	IM,IMD	chr2	172443575	C	T	0.283	120
rs3770451	rs908670	21465	0.96	1	I6Q,IM,IMD,CYT,IWQ	chr2	172398426	T	C	0.292	120
rs3770451	rs4668414	35576	0.96	1	I6Q,IM,IMD,CYT,OQ,IWQ,OE	chr2	172412537	A	C	0.292	120
rs3770451	rs3770445	40204	0.96	1	I6Q,IM,IMD,IWQ	chr2	172417165	T	C	0.292	120
rs3770451	rs12692978	57266	0.959	1	IM,IMD	chr2	172434227	C	T	0.275	120
rs3770451	rs10202823	111417	0.922	1	I1,IM,IMD,AxM	chr2	172488378	T	C	0.3	120
rs3770451	rs6433319	162238	0.887	1	IM,IMD,IBC	chr2	172539199	C	T	0.308	120
rs3770451	rs10174055	189499	0.887	1	IM,IMD,CYT,OQ,OE	chr2	172566460	C	T	0.308	120
rs6759575	rs3770451	20353	1	1	I1,IM,IMD	chr2	172376961	T	G	0.283	120
rs6759575	rs3770452	20386	1	1	AN,A5,A6,I1,IM,IMD	chr2	172376928	A	G	0.283	120
rs6759575	rs6754817	25674	1	1	A6,I2,I5,I6,I6Q,IM,IMD,IWQ	chr2	172371640	C	T	0.283	120
rs6759575	rs12692974	25812	1	1	IM,IMD	chr2	172371502	T	C	0.283	120
rs6759575	rs6758704	33971	1	1	I3,I5,I6,I6Q,IM,IMD,IC,ICQ,IWQ	chr2	172363343	T	C	0.283	120
rs6759575	rs6745143	38686	1	1	IM,IMD	chr2	172358628	G	A	0.283	120
rs6759575	rs7608403	42303	1	1	I1,IM,IMD,OQ,OE	chr2	172355011	A	C	0.283	120
rs6759575	rs6724337	46261	1	1	IM,IMD	chr2	172443575	C	T	0.283	120
rs6759575	rs6705200	51468	1	1	IM,IMD	chr2	172345846	A	G	0.283	120
rs6759575	rs908670	1112	0.96	1	I6Q,IM,IMD,CYT,IWQ	chr2	172398426	T	C	0.292	120
rs6759575	rs4668414	15223	0.96	1	I6Q,IM,IMD,CYT,OQ,IWQ,OE	chr2	172412537	A	C	0.292	120
rs6759575	rs3770445	19851	0.96	1	I6Q,IM,IMD,IWQ	chr2	172417165	T	C	0.292	120
rs6759575	rs12692978	36913	0.959	1	IM,IMD	chr2	172434227	C	T	0.275	120
rs6759575	rs10202823	91064	0.922	1	I1,IM,IMD,AxM	chr2	172488378	T	C	0.3	120
rs6759575	rs6433319	141885	0.887	1	IM,IMD,IBC	chr2	172539199	C	T	0.308	120
rs6759575	rs10174055	169146	0.887	1	IM,IMD,CYT,OQ,OE	chr2	172566460	C	T	0.308	120
rs908670	rs4668414	14111	1	1	I6Q,IM,IMD,CYT,OQ,IWQ,OE	chr2	172412537	A	C	0.292	120
rs908670	rs3770445	18739	1	1	I6Q,IM,IMD,IWQ	chr2	172417165	T	C	0.292	120
rs908670	rs6759575	1112	0.96	1	AS,IM,IMD	chr2	172397314	C	T	0.283	120
rs908670	rs3770451	21465	0.96	1	I1,IM,IMD	chr2	172376961	T	G	0.283	120
rs908670	rs3770452	21498	0.96	1	AN,A5,A6,I1,IM,IMD	chr2	172376928	A	G	0.283	120
rs908670	rs6754817	26786	0.96	1	A6,I2,I5,I6,I6Q,IM,IMD,IWQ	chr2	172371640	C	T	0.283	120
rs908670	rs12692974	26924	0.96	1	IM,IMD	chr2	172371502	T	C	0.283	120
rs908670	rs6758704	35083	0.96	1	I3,I5,I6,I6Q,IM,IMD,IC,ICQ,IWQ	chr2	172363343	T	C	0.283	120
rs908670	rs6745143	39798	0.96	1	IM,IMD	chr2	172358628	G	A	0.283	120
rs908670	rs7608403	43415	0.96	1	I1,IM,IMD,OQ,OE	chr2	172355011	A	C	0.283	120
rs908670	rs6724337	45149	0.96	1	IM,IMD	chr2	172443575	C	T	0.283	120
rs908670	rs6705200	52580	0.96	1	IM,IMD	chr2	172345846	A	G	0.283	120
rs908670	rs12692978	35801	0.921	1	IM,IMD	chr2	172434227	C	T	0.275	120
rs908670	rs10202823	89952	0.883	0.959	I1,IM,IMD,AxM	chr2	172488378	T	C	0.3	120
rs908670	rs6433319	140773	0.848	0.958	IM,IMD,IBC	chr2	172539199	C	T	0.308	120
rs908670	rs10174055	168034	0.848	0.958	IM,IMD,CYT,OQ,OE	chr2	172566460	C	T	0.308	120
rs4668414	rs3770445	4628	1	1	I6Q,IM,IMD,IWQ	chr2	172417165	T	C	0.292	120
rs4668414	rs908670	14111	1	1	I6Q,IM,IMD,CYT,IWQ	chr2	172398426	T	C	0.292	120
rs4668414	rs6759575	15223	0.96	1	AS,IM,IMD	chr2	172397314	C	T	0.283	120
rs4668414	rs6724337	31038	0.96	1	IM,IMD	chr2	172443575	C	T	0.283	120
rs4668414	rs3770451	35576	0.96	1	I1,IM,IMD	chr2	172376961	T	G	0.283	120
rs4668414	rs3770452	35609	0.96	1	AN,A5,A6,I1,IM,IMD	chr2	172376928	A	G	0.283	120
rs4668414	rs6754817	40897	0.96	1	A6,I2,I5,I6,I6Q,IM,IMD,IWQ	chr2	172371640	C	T	0.283	120
rs4668414	rs12692974	41035	0.96	1	IM,IMD	chr2	172371502	T	C	0.283	120
rs4668414	rs6758704	49194	0.96	1	I3,I5,I6,I6Q,IM,IMD,IC,ICQ,IWQ	chr2	172363343	T	C	0.283	120
rs4668414	rs6745143	53909	0.96	1	IM,IMD	chr2	172358628	G	A	0.283	120
rs4668414	rs7608403	57526	0.96	1	I1,IM,IMD,OQ,OE	chr2	172355011	A	C	0.283	120
rs4668414	rs6705200	66691	0.96	1	IM,IMD	chr2	172345846	A	G	0.283	120
rs4668414	rs12692978	21690	0.921	1	IM,IMD	chr2	172434227	C	T	0.275	120
rs4668414	rs10202823	75841	0.883	0.959	I1,IM,IMD,AxM	chr2	172488378	T	C	0.3	120
rs4668414	rs6433319	126662	0.848	0.958	IM,IMD,IBC	chr2	172539199	C	T	0.308	120
rs4668414	rs10174055	153923	0.848	0.958	IM,IMD,CYT,OQ,OE	chr2	172566460	C	T	0.308	120
rs3770445	rs4668414	4628	1	1	I6Q,IM,IMD,CYT,OQ,IWQ,OE	chr2	172412537	A	C	0.292	120
rs3770445	rs908670	18739	1	1	I6Q,IM,IMD,CYT,IWQ	chr2	172398426	T	C	0.292	120
rs3770445	rs6759575	19851	0.96	1	AS,IM,IMD	chr2	172397314	C	T	0.283	120
rs3770445	rs6724337	26410	0.96	1	IM,IMD	chr2	172443575	C	T	0.283	120
rs3770445	rs3770451	40204	0.96	1	I1,IM,IMD	chr2	172376961	T	G	0.283	120
rs3770445	rs3770452	40237	0.96	1	AN,A5,A6,I1,IM,IMD	chr2	172376928	A	G	0.283	120
rs3770445	rs6754817	45525	0.96	1	A6,I2,I5,I6,I6Q,IM,IMD,IWQ	chr2	172371640	C	T	0.283	120
rs3770445	rs12692974	45663	0.96	1	IM,IMD	chr2	172371502	T	C	0.283	120
rs3770445	rs6758704	53822	0.96	1	I3,I5,I6,I6Q,IM,IMD,IC,ICQ,IWQ	chr2	172363343	T	C	0.283	120
rs3770445	rs6745143	58537	0.96	1	IM,IMD	chr2	172358628	G	A	0.283	120
rs3770445	rs7608403	62154	0.96	1	I1,IM,IMD,OQ,OE	chr2	172355011	A	C	0.283	120
rs3770445	rs6705200	71319	0.96	1	IM,IMD	chr2	172345846	A	G	0.283	120
rs3770445	rs12692978	17062	0.921	1	IM,IMD	chr2	172434227	C	T	0.275	120
rs3770445	rs10202823	71213	0.883	0.959	I1,IM,IMD,AxM	chr2	172488378	T	C	0.3	120
rs3770445	rs6433319	122034	0.848	0.958	IM,IMD,IBC	chr2	172539199	C	T	0.308	120
rs3770445	rs10174055	149295	0.848	0.958	IM,IMD,CYT,OQ,OE	chr2	172566460	C	T	0.308	120
rs12692978	rs6724337	9348	0.959	1	IM,IMD	chr2	172443575	C	T	0.283	120
rs12692978	rs6759575	36913	0.959	1	AS,IM,IMD	chr2	172397314	C	T	0.283	120
rs12692978	rs3770451	57266	0.959	1	I1,IM,IMD	chr2	172376961	T	G	0.283	120
rs12692978	rs3770452	57299	0.959	1	AN,A5,A6,I1,IM,IMD	chr2	172376928	A	G	0.283	120
rs12692978	rs6754817	62587	0.959	1	A6,I2,I5,I6,I6Q,IM,IMD,IWQ	chr2	172371640	C	T	0.283	120
rs12692978	rs12692974	62725	0.959	1	IM,IMD	chr2	172371502	T	C	0.283	120
rs12692978	rs6758704	70884	0.959	1	I3,I5,I6,I6Q,IM,IMD,IC,ICQ,IWQ	chr2	172363343	T	C	0.283	120
rs12692978	rs6745143	75599	0.959	1	IM,IMD	chr2	172358628	G	A	0.283	120
rs12692978	rs7608403	79216	0.959	1	I1,IM,IMD,OQ,OE	chr2	172355011	A	C	0.283	120
rs12692978	rs6705200	88381	0.959	1	IM,IMD	chr2	172345846	A	G	0.283	120
rs12692978	rs3770445	17062	0.921	1	I6Q,IM,IMD,IWQ	chr2	172417165	T	C	0.292	120
rs12692978	rs4668414	21690	0.921	1	I6Q,IM,IMD,CYT,OQ,IWQ,OE	chr2	172412537	A	C	0.292	120
rs12692978	rs908670	35801	0.921	1	I6Q,IM,IMD,CYT,IWQ	chr2	172398426	T	C	0.292	120
rs12692978	rs10202823	54151	0.885	1	I1,IM,IMD,AxM	chr2	172488378	T	C	0.3	120
rs12692978	rs6433319	104972	0.851	1	IM,IMD,IBC	chr2	172539199	C	T	0.308	120
rs12692978	rs10174055	132233	0.851	1	IM,IMD,CYT,OQ,OE	chr2	172566460	C	T	0.308	120
rs6724337	rs6759575	46261	1	1	AS,IM,IMD	chr2	172397314	C	T	0.283	120
rs6724337	rs3770451	66614	1	1	I1,IM,IMD	chr2	172376961	T	G	0.283	120
rs6724337	rs3770452	66647	1	1	AN,A5,A6,I1,IM,IMD	chr2	172376928	A	G	0.283	120
rs6724337	rs6754817	71935	1	1	A6,I2,I5,I6,I6Q,IM,IMD,IWQ	chr2	172371640	C	T	0.283	120
rs6724337	rs12692974	72073	1	1	IM,IMD	chr2	172371502	T	C	0.283	120
rs6724337	rs6758704	80232	1	1	I3,I5,I6,I6Q,IM,IMD,IC,ICQ,IWQ	chr2	172363343	T	C	0.283	120
rs6724337	rs6745143	84947	1	1	IM,IMD	chr2	172358628	G	A	0.283	120
rs6724337	rs7608403	88564	1	1	I1,IM,IMD,OQ,OE	chr2	172355011	A	C	0.283	120
rs6724337	rs6705200	97729	1	1	IM,IMD	chr2	172345846	A	G	0.283	120
rs6724337	rs3770445	26410	0.96	1	I6Q,IM,IMD,IWQ	chr2	172417165	T	C	0.292	120
rs6724337	rs4668414	31038	0.96	1	I6Q,IM,IMD,CYT,OQ,IWQ,OE	chr2	172412537	A	C	0.292	120
rs6724337	rs908670	45149	0.96	1	I6Q,IM,IMD,CYT,IWQ	chr2	172398426	T	C	0.292	120
rs6724337	rs12692978	9348	0.959	1	IM,IMD	chr2	172434227	C	T	0.275	120
rs6724337	rs10202823	44803	0.922	1	I1,IM,IMD,AxM	chr2	172488378	T	C	0.3	120
rs6724337	rs6433319	95624	0.887	1	IM,IMD,IBC	chr2	172539199	C	T	0.308	120
rs6724337	rs10174055	122885	0.887	1	IM,IMD,CYT,OQ,OE	chr2	172566460	C	T	0.308	120
rs10202823	rs6433319	50821	0.961	1	IM,IMD,IBC	chr2	172539199	C	T	0.308	120
rs10202823	rs10174055	78082	0.961	1	IM,IMD,CYT,OQ,OE	chr2	172566460	C	T	0.308	120
rs10202823	rs6724337	44803	0.922	1	IM,IMD	chr2	172443575	C	T	0.283	120
rs10202823	rs6759575	91064	0.922	1	AS,IM,IMD	chr2	172397314	C	T	0.283	120
rs10202823	rs3770451	111417	0.922	1	I1,IM,IMD	chr2	172376961	T	G	0.283	120
rs10202823	rs3770452	111450	0.922	1	AN,A5,A6,I1,IM,IMD	chr2	172376928	A	G	0.283	120
rs10202823	rs6754817	116738	0.922	1	A6,I2,I5,I6,I6Q,IM,IMD,IWQ	chr2	172371640	C	T	0.283	120
rs10202823	rs12692974	116876	0.922	1	IM,IMD	chr2	172371502	T	C	0.283	120
rs10202823	rs6758704	125035	0.922	1	I3,I5,I6,I6Q,IM,IMD,IC,ICQ,IWQ	chr2	172363343	T	C	0.283	120
rs10202823	rs6745143	129750	0.922	1	IM,IMD	chr2	172358628	G	A	0.283	120
rs10202823	rs7608403	133367	0.922	1	I1,IM,IMD,OQ,OE	chr2	172355011	A	C	0.283	120
rs10202823	rs6705200	142532	0.922	1	IM,IMD	chr2	172345846	A	G	0.283	120
rs10202823	rs12692978	54151	0.885	1	IM,IMD	chr2	172434227	C	T	0.275	120
rs10202823	rs3770445	71213	0.883	0.959	I6Q,IM,IMD,IWQ	chr2	172417165	T	C	0.292	120
rs10202823	rs4668414	75841	0.883	0.959	I6Q,IM,IMD,CYT,OQ,IWQ,OE	chr2	172412537	A	C	0.292	120
rs10202823	rs908670	89952	0.883	0.959	I6Q,IM,IMD,CYT,IWQ	chr2	172398426	T	C	0.292	120
rs10202823	rs10165126	40183	0.808	0.955	AN,A5,A6,I3,I5,I6,I6Q,IM,IMD,IC,ICQ,OQ,IWQ,OE	chr2	172528561	C	T	0.275	120
rs4280427	rs7584187	52887	0.932	0.965	AN,A5,A6,IM,IMD,OQ,AxM,OE	chr2	172574351	A	G	0.408	120
rs4280427	rs6718013	55967	0.932	0.965	I3,I5,I6,I6Q,IM,IMD,IC,ICQ,IWQ	chr2	172577431	G	A	0.408	120
rs4280427	rs17581284	153842	0.869	1	AN,A5,A6,IM,IMD,OQ,OE	chr2	172367622	T	C	0.375	120
rs4280427	rs1607254	186666	0.869	1	I3,I5,I6,I6Q,IM,IMD,IC,ICQ,OQ,AxM,IWQ,OE	chr2	172334798	G	A	0.375	120
rs4280427	rs6737308	58824	0.803	0.961	IM,IMD,OQ	chr2	172580288	A	G	0.375	120
rs4280427	rs6433323	59842	0.803	0.961	AN,A5,A6,I3,I5,I6,I6Q,IM,IMD,IC,ICQ,OQ,IWQ,OE	chr2	172581306	A	G	0.375	120
rs10165126	rs6433319	10638	0.851	1	IM,IMD,IBC	chr2	172539199	C	T	0.308	120
rs10165126	rs10202823	40183	0.808	0.955	I1,IM,IMD,AxM	chr2	172488378	T	C	0.3	120
rs6433319	rs10202823	50821	0.961	1	I1,IM,IMD,AxM	chr2	172488378	T	C	0.3	120
rs6433319	rs10174055	27261	0.923	0.961	IM,IMD,CYT,OQ,OE	chr2	172566460	C	T	0.308	120
rs6433319	rs6724337	95624	0.887	1	IM,IMD	chr2	172443575	C	T	0.283	120
rs6433319	rs6759575	141885	0.887	1	AS,IM,IMD	chr2	172397314	C	T	0.283	120
rs6433319	rs3770451	162238	0.887	1	I1,IM,IMD	chr2	172376961	T	G	0.283	120
rs6433319	rs3770452	162271	0.887	1	AN,A5,A6,I1,IM,IMD	chr2	172376928	A	G	0.283	120
rs6433319	rs6754817	167559	0.887	1	A6,I2,I5,I6,I6Q,IM,IMD,IWQ	chr2	172371640	C	T	0.283	120
rs6433319	rs12692974	167697	0.887	1	IM,IMD	chr2	172371502	T	C	0.283	120
rs6433319	rs6758704	175856	0.887	1	I3,I5,I6,I6Q,IM,IMD,IC,ICQ,IWQ	chr2	172363343	T	C	0.283	120
rs6433319	rs6745143	180571	0.887	1	IM,IMD	chr2	172358628	G	A	0.283	120
rs6433319	rs7608403	184188	0.887	1	I1,IM,IMD,OQ,OE	chr2	172355011	A	C	0.283	120
rs6433319	rs6705200	193353	0.887	1	IM,IMD	chr2	172345846	A	G	0.283	120
rs6433319	rs10165126	10638	0.851	1	AN,A5,A6,I3,I5,I6,I6Q,IM,IMD,IC,ICQ,OQ,IWQ,OE	chr2	172528561	C	T	0.275	120
rs6433319	rs12692978	104972	0.851	1	IM,IMD	chr2	172434227	C	T	0.275	120
rs6433319	rs3770445	122034	0.848	0.958	I6Q,IM,IMD,IWQ	chr2	172417165	T	C	0.292	120
rs6433319	rs4668414	126662	0.848	0.958	I6Q,IM,IMD,CYT,OQ,IWQ,OE	chr2	172412537	A	C	0.292	120
rs6433319	rs908670	140773	0.848	0.958	I6Q,IM,IMD,CYT,IWQ	chr2	172398426	T	C	0.292	120
rs10174055	rs10202823	78082	0.961	1	I1,IM,IMD,AxM	chr2	172488378	T	C	0.3	120
rs10174055	rs6433319	27261	0.923	0.961	IM,IMD,IBC	chr2	172539199	C	T	0.308	120
rs10174055	rs6724337	122885	0.887	1	IM,IMD	chr2	172443575	C	T	0.283	120
rs10174055	rs6759575	169146	0.887	1	AS,IM,IMD	chr2	172397314	C	T	0.283	120
rs10174055	rs3770451	189499	0.887	1	I1,IM,IMD	chr2	172376961	T	G	0.283	120
rs10174055	rs3770452	189532	0.887	1	AN,A5,A6,I1,IM,IMD	chr2	172376928	A	G	0.283	120
rs10174055	rs6754817	194820	0.887	1	A6,I2,I5,I6,I6Q,IM,IMD,IWQ	chr2	172371640	C	T	0.283	120
rs10174055	rs12692974	194958	0.887	1	IM,IMD	chr2	172371502	T	C	0.283	120
rs10174055	rs6758704	203117	0.887	1	I3,I5,I6,I6Q,IM,IMD,IC,ICQ,IWQ	chr2	172363343	T	C	0.283	120
rs10174055	rs6745143	207832	0.887	1	IM,IMD	chr2	172358628	G	A	0.283	120
rs10174055	rs7608403	211449	0.887	1	I1,IM,IMD,OQ,OE	chr2	172355011	A	C	0.283	120
rs10174055	rs6705200	220614	0.887	1	IM,IMD	chr2	172345846	A	G	0.283	120
rs10174055	rs12692978	132233	0.851	1	IM,IMD	chr2	172434227	C	T	0.275	120
rs10174055	rs3770445	149295	0.848	0.958	I6Q,IM,IMD,IWQ	chr2	172417165	T	C	0.292	120
rs10174055	rs4668414	153923	0.848	0.958	I6Q,IM,IMD,CYT,OQ,IWQ,OE	chr2	172412537	A	C	0.292	120
rs10174055	rs908670	168034	0.848	0.958	I6Q,IM,IMD,CYT,IWQ	chr2	172398426	T	C	0.292	120
rs7584187	rs6718013	3080	1	1	I3,I5,I6,I6Q,IM,IMD,IC,ICQ,IWQ	chr2	172577431	G	A	0.408	120
rs7584187	rs4280427	52887	0.932	0.965	I6,IM,IMD,IBC,OQ,OE	chr2	172521464	A	G	0.408	120
rs7584187	rs6737308	5937	0.869	1	IM,IMD,OQ	chr2	172580288	A	G	0.375	120
rs7584187	rs6433323	6955	0.869	1	AN,A5,A6,I3,I5,I6,I6Q,IM,IMD,IC,ICQ,OQ,IWQ,OE	chr2	172581306	A	G	0.375	120
rs7584187	rs17581284	206729	0.869	1	AN,A5,A6,IM,IMD,OQ,OE	chr2	172367622	T	C	0.375	120
rs7584187	rs1607254	239553	0.869	1	I3,I5,I6,I6Q,IM,IMD,IC,ICQ,OQ,AxM,IWQ,OE	chr2	172334798	G	A	0.375	120
rs6718013	rs7584187	3080	1	1	AN,A5,A6,IM,IMD,OQ,AxM,OE	chr2	172574351	A	G	0.408	120
rs6718013	rs4280427	55967	0.932	0.965	I6,IM,IMD,IBC,OQ,OE	chr2	172521464	A	G	0.408	120
rs6718013	rs6737308	2857	0.869	1	IM,IMD,OQ	chr2	172580288	A	G	0.375	120
rs6718013	rs6433323	3875	0.869	1	AN,A5,A6,I3,I5,I6,I6Q,IM,IMD,IC,ICQ,OQ,IWQ,OE	chr2	172581306	A	G	0.375	120
rs6718013	rs17581284	209809	0.869	1	AN,A5,A6,IM,IMD,OQ,OE	chr2	172367622	T	C	0.375	120
rs6718013	rs1607254	242633	0.869	1	I3,I5,I6,I6Q,IM,IMD,IC,ICQ,OQ,AxM,IWQ,OE	chr2	172334798	G	A	0.375	120
rs6737308	rs6718013	2857	0.869	1	I3,I5,I6,I6Q,IM,IMD,IC,ICQ,IWQ	chr2	172577431	G	A	0.408	120
rs6737308	rs7584187	5937	0.869	1	AN,A5,A6,IM,IMD,OQ,AxM,OE	chr2	172574351	A	G	0.408	120
rs6737308	rs4280427	58824	0.803	0.961	I6,IM,IMD,IBC,OQ,OE	chr2	172521464	A	G	0.408	120
rs6433323	rs17581284	213684	0.93	0.964	AN,A5,A6,IM,IMD,OQ,OE	chr2	172367622	T	C	0.375	120
rs6433323	rs1607254	246508	0.93	0.964	I3,I5,I6,I6Q,IM,IMD,IC,ICQ,OQ,AxM,IWQ,OE	chr2	172334798	G	A	0.375	120
rs6433323	rs6718013	3875	0.869	1	I3,I5,I6,I6Q,IM,IMD,IC,ICQ,IWQ	chr2	172577431	G	A	0.408	120
rs6433323	rs7584187	6955	0.869	1	AN,A5,A6,IM,IMD,OQ,AxM,OE	chr2	172574351	A	G	0.408	120
rs6433323	rs4280427	59842	0.803	0.961	I6,IM,IMD,IBC,OQ,OE	chr2	172521464	A	G	0.408	120

## Sheet: SNPs_LD_YRI
SNP	Proxy	Distance	RSquared	DPrime	Arrays	Chromosome	Coordinate_HG18	Major	Minor	MAF	NObserved
rs6705200	rs7608403	9165	0.967	1	I1,IM,IMD,OQ,OE	chr2	172355011	A	C	0.492	118
rs6705200	rs6745143	12782	0.815	1	IM,IMD	chr2	172358628	G	A	0.432	118
rs6705200	rs6758704	17497	0.815	1	I3,I5,I6,I6Q,IM,IMD,IC,ICQ,IWQ	chr2	172363343	T	C	0.432	118
rs6705200	rs3770452	31082	0.815	1	AN,A5,A6,I1,IM,IMD	chr2	172376928	A	G	0.432	118
rs6705200	rs3770451	31115	0.815	1	I1,IM,IMD	chr2	172376961	T	G	0.432	118
rs6705200	rs908670	52580	0.815	1	I6Q,IM,IMD,CYT,IWQ	chr2	172398426	T	C	0.432	118
rs6705200	rs3770445	71319	0.815	1	I6Q,IM,IMD,IWQ	chr2	172417165	T	C	0.432	118
rs6705200	rs12692978	88381	0.815	1	IM,IMD	chr2	172434227	C	T	0.432	118
rs6705200	rs6724337	97729	0.815	1	IM,IMD	chr2	172443575	C	T	0.432	118
rs7608403	rs6705200	9165	0.967	1	IM,IMD	chr2	172345846	A	G	0.483	118
rs6745143	rs6758704	4715	1	1	I3,I5,I6,I6Q,IM,IMD,IC,ICQ,IWQ	chr2	172363343	T	C	0.432	118
rs6745143	rs3770452	18300	1	1	AN,A5,A6,I1,IM,IMD	chr2	172376928	A	G	0.432	118
rs6745143	rs3770451	18333	1	1	I1,IM,IMD	chr2	172376961	T	G	0.432	118
rs6745143	rs908670	39798	1	1	I6Q,IM,IMD,CYT,IWQ	chr2	172398426	T	C	0.432	118
rs6745143	rs3770445	58537	1	1	I6Q,IM,IMD,IWQ	chr2	172417165	T	C	0.432	118
rs6745143	rs12692978	75599	1	1	IM,IMD	chr2	172434227	C	T	0.432	118
rs6745143	rs6724337	84947	1	1	IM,IMD	chr2	172443575	C	T	0.432	118
rs6745143	rs6759575	38686	0.933	1	AS,IM,IMD	chr2	172397314	C	T	0.415	118
rs6745143	rs6705200	12782	0.815	1	IM,IMD	chr2	172345846	A	G	0.483	118
rs6758704	rs6745143	4715	1	1	IM,IMD	chr2	172358628	G	A	0.432	118
rs6758704	rs3770452	13585	1	1	AN,A5,A6,I1,IM,IMD	chr2	172376928	A	G	0.432	118
rs6758704	rs3770451	13618	1	1	I1,IM,IMD	chr2	172376961	T	G	0.432	118
rs6758704	rs908670	35083	1	1	I6Q,IM,IMD,CYT,IWQ	chr2	172398426	T	C	0.432	118
rs6758704	rs3770445	53822	1	1	I6Q,IM,IMD,IWQ	chr2	172417165	T	C	0.432	118
rs6758704	rs12692978	70884	1	1	IM,IMD	chr2	172434227	C	T	0.432	118
rs6758704	rs6724337	80232	1	1	IM,IMD	chr2	172443575	C	T	0.432	118
rs6758704	rs6759575	33971	0.933	1	AS,IM,IMD	chr2	172397314	C	T	0.415	118
rs6758704	rs6705200	17497	0.815	1	IM,IMD	chr2	172345846	A	G	0.483	118
rs12692974	rs6754817	138	0.85	0.959	A6,I2,I5,I6,I6Q,IM,IMD,IWQ	chr2	172371640	C	T	0.314	118
rs12692974	rs4668414	41035	0.85	0.959	I6Q,IM,IMD,CYT,OQ,IWQ,OE	chr2	172412537	A	C	0.314	118
rs6754817	rs4668414	40897	1	1	I6Q,IM,IMD,CYT,OQ,IWQ,OE	chr2	172412537	A	C	0.314	118
rs6754817	rs12692974	138	0.85	0.959	IM,IMD	chr2	172371502	T	C	0.331	118
rs3770452	rs3770451	33	1	1	I1,IM,IMD	chr2	172376961	T	G	0.432	118
rs3770452	rs6758704	13585	1	1	I3,I5,I6,I6Q,IM,IMD,IC,ICQ,IWQ	chr2	172363343	T	C	0.432	118
rs3770452	rs6745143	18300	1	1	IM,IMD	chr2	172358628	G	A	0.432	118
rs3770452	rs908670	21498	1	1	I6Q,IM,IMD,CYT,IWQ	chr2	172398426	T	C	0.432	118
rs3770452	rs3770445	40237	1	1	I6Q,IM,IMD,IWQ	chr2	172417165	T	C	0.432	118
rs3770452	rs12692978	57299	1	1	IM,IMD	chr2	172434227	C	T	0.432	118
rs3770452	rs6724337	66647	1	1	IM,IMD	chr2	172443575	C	T	0.432	118
rs3770452	rs6759575	20386	0.933	1	AS,IM,IMD	chr2	172397314	C	T	0.415	118
rs3770452	rs6705200	31082	0.815	1	IM,IMD	chr2	172345846	A	G	0.483	118
rs3770451	rs3770452	33	1	1	AN,A5,A6,I1,IM,IMD	chr2	172376928	A	G	0.432	118
rs3770451	rs6758704	13618	1	1	I3,I5,I6,I6Q,IM,IMD,IC,ICQ,IWQ	chr2	172363343	T	C	0.432	118
rs3770451	rs6745143	18333	1	1	IM,IMD	chr2	172358628	G	A	0.432	118
rs3770451	rs908670	21465	1	1	I6Q,IM,IMD,CYT,IWQ	chr2	172398426	T	C	0.432	118
rs3770451	rs3770445	40204	1	1	I6Q,IM,IMD,IWQ	chr2	172417165	T	C	0.432	118
rs3770451	rs12692978	57266	1	1	IM,IMD	chr2	172434227	C	T	0.432	118
rs3770451	rs6724337	66614	1	1	IM,IMD	chr2	172443575	C	T	0.432	118
rs3770451	rs6759575	20353	0.933	1	AS,IM,IMD	chr2	172397314	C	T	0.415	118
rs3770451	rs6705200	31115	0.815	1	IM,IMD	chr2	172345846	A	G	0.483	118
rs6759575	rs908670	1112	0.933	1	I6Q,IM,IMD,CYT,IWQ	chr2	172398426	T	C	0.432	118
rs6759575	rs3770445	19851	0.933	1	I6Q,IM,IMD,IWQ	chr2	172417165	T	C	0.432	118
rs6759575	rs3770451	20353	0.933	1	I1,IM,IMD	chr2	172376961	T	G	0.432	118
rs6759575	rs3770452	20386	0.933	1	AN,A5,A6,I1,IM,IMD	chr2	172376928	A	G	0.432	118
rs6759575	rs6758704	33971	0.933	1	I3,I5,I6,I6Q,IM,IMD,IC,ICQ,IWQ	chr2	172363343	T	C	0.432	118
rs6759575	rs12692978	36913	0.933	1	IM,IMD	chr2	172434227	C	T	0.432	118
rs6759575	rs6745143	38686	0.933	1	IM,IMD	chr2	172358628	G	A	0.432	118
rs6759575	rs6724337	46261	0.933	1	IM,IMD	chr2	172443575	C	T	0.432	118
rs908670	rs3770445	18739	1	1	I6Q,IM,IMD,IWQ	chr2	172417165	T	C	0.432	118
rs908670	rs3770451	21465	1	1	I1,IM,IMD	chr2	172376961	T	G	0.432	118
rs908670	rs3770452	21498	1	1	AN,A5,A6,I1,IM,IMD	chr2	172376928	A	G	0.432	118
rs908670	rs6758704	35083	1	1	I3,I5,I6,I6Q,IM,IMD,IC,ICQ,IWQ	chr2	172363343	T	C	0.432	118
rs908670	rs12692978	35801	1	1	IM,IMD	chr2	172434227	C	T	0.432	118
rs908670	rs6745143	39798	1	1	IM,IMD	chr2	172358628	G	A	0.432	118
rs908670	rs6724337	45149	1	1	IM,IMD	chr2	172443575	C	T	0.432	118
rs908670	rs6759575	1112	0.933	1	AS,IM,IMD	chr2	172397314	C	T	0.415	118
rs908670	rs6705200	52580	0.815	1	IM,IMD	chr2	172345846	A	G	0.483	118
rs4668414	rs6754817	40897	1	1	A6,I2,I5,I6,I6Q,IM,IMD,IWQ	chr2	172371640	C	T	0.314	118
rs4668414	rs12692974	41035	0.85	0.959	IM,IMD	chr2	172371502	T	C	0.331	118
rs3770445	rs12692978	17062	1	1	IM,IMD	chr2	172434227	C	T	0.432	118
rs3770445	rs908670	18739	1	1	I6Q,IM,IMD,CYT,IWQ	chr2	172398426	T	C	0.432	118
rs3770445	rs6724337	26410	1	1	IM,IMD	chr2	172443575	C	T	0.432	118
rs3770445	rs3770451	40204	1	1	I1,IM,IMD	chr2	172376961	T	G	0.432	118
rs3770445	rs3770452	40237	1	1	AN,A5,A6,I1,IM,IMD	chr2	172376928	A	G	0.432	118
rs3770445	rs6758704	53822	1	1	I3,I5,I6,I6Q,IM,IMD,IC,ICQ,IWQ	chr2	172363343	T	C	0.432	118
rs3770445	rs6745143	58537	1	1	IM,IMD	chr2	172358628	G	A	0.432	118
rs3770445	rs6759575	19851	0.933	1	AS,IM,IMD	chr2	172397314	C	T	0.415	118
rs3770445	rs6705200	71319	0.815	1	IM,IMD	chr2	172345846	A	G	0.483	118
rs12692978	rs6724337	9348	1	1	IM,IMD	chr2	172443575	C	T	0.432	118
rs12692978	rs3770445	17062	1	1	I6Q,IM,IMD,IWQ	chr2	172417165	T	C	0.432	118
rs12692978	rs908670	35801	1	1	I6Q,IM,IMD,CYT,IWQ	chr2	172398426	T	C	0.432	118
rs12692978	rs3770451	57266	1	1	I1,IM,IMD	chr2	172376961	T	G	0.432	118
rs12692978	rs3770452	57299	1	1	AN,A5,A6,I1,IM,IMD	chr2	172376928	A	G	0.432	118
rs12692978	rs6758704	70884	1	1	I3,I5,I6,I6Q,IM,IMD,IC,ICQ,IWQ	chr2	172363343	T	C	0.432	118
rs12692978	rs6745143	75599	1	1	IM,IMD	chr2	172358628	G	A	0.432	118
rs12692978	rs6759575	36913	0.933	1	AS,IM,IMD	chr2	172397314	C	T	0.415	118
rs12692978	rs6705200	88381	0.815	1	IM,IMD	chr2	172345846	A	G	0.483	118
rs6724337	rs12692978	9348	1	1	IM,IMD	chr2	172434227	C	T	0.432	118
rs6724337	rs3770445	26410	1	1	I6Q,IM,IMD,IWQ	chr2	172417165	T	C	0.432	118
rs6724337	rs908670	45149	1	1	I6Q,IM,IMD,CYT,IWQ	chr2	172398426	T	C	0.432	118
rs6724337	rs3770451	66614	1	1	I1,IM,IMD	chr2	172376961	T	G	0.432	118
rs6724337	rs3770452	66647	1	1	AN,A5,A6,I1,IM,IMD	chr2	172376928	A	G	0.432	118
rs6724337	rs6758704	80232	1	1	I3,I5,I6,I6Q,IM,IMD,IC,ICQ,IWQ	chr2	172363343	T	C	0.432	118
rs6724337	rs6745143	84947	1	1	IM,IMD	chr2	172358628	G	A	0.432	118
rs6724337	rs6759575	46261	0.933	1	AS,IM,IMD	chr2	172397314	C	T	0.415	118
rs6724337	rs6705200	97729	0.815	1	IM,IMD	chr2	172345846	A	G	0.483	118
rs10202823	rs10174055	78082	0.954	1	IM,IMD,CYT,OQ,OE	chr2	172566460	C	T	0.229	118
rs4280427	rs6737308	58824	0.837	1	IM,IMD,OQ	chr2	172580288	G	A	0.186	118
rs10165126	rs6433319	10638	1	1	IM,IMD,IBC	chr2	172539199	C	T	0.356	118
rs6433319	rs10165126	10638	1	1	AN,A5,A6,I3,I5,I6,I6Q,IM,IMD,IC,ICQ,OQ,IWQ,OE	chr2	172528561	C	T	0.356	118
rs10174055	rs10202823	78082	0.954	1	I1,IM,IMD,AxM	chr2	172488378	T	C	0.237	118
rs7584187	rs6718013	3080	1	1	I3,I5,I6,I6Q,IM,IMD,IC,ICQ,IWQ	chr2	172577431	A	G	0.161	118
rs7584187	rs6737308	5937	0.837	1	IM,IMD,OQ	chr2	172580288	G	A	0.186	118
rs6718013	rs7584187	3080	1	1	AN,A5,A6,IM,IMD,OQ,AxM,OE	chr2	172574351	G	A	0.161	118
rs6718013	rs6737308	2857	0.837	1	IM,IMD,OQ	chr2	172580288	G	A	0.186	118
rs6737308	rs6718013	2857	0.837	1	I3,I5,I6,I6Q,IM,IMD,IC,ICQ,IWQ	chr2	172577431	A	G	0.161	118
rs6737308	rs7584187	5937	0.837	1	AN,A5,A6,IM,IMD,OQ,AxM,OE	chr2	172574351	G	A	0.161	118
rs6737308	rs4280427	58824	0.837	1	I6,IM,IMD,IBC,OQ,OE	chr2	172521464	G	A	0.161	118

## Sheet: SNPs_LD_ASN
SNP	Proxy	Distance	RSquared	DPrime	Arrays	Chromosome	Coordinate_HG18	Major	Minor	MAF	NObserved
rs1607254	rs17581284	32824	0.963	1	AN,A5,A6,IM,IMD,OQ,OE	chr2	172367622	T	C	0.333	120
rs6705200	rs6758704	17497	1	1	I3,I5,I6,I6Q,IM,IMD,IC,ICQ,IWQ	chr2	172363343	T	C	0.2	120
rs6705200	rs12692974	25656	1	1	IM,IMD	chr2	172371502	T	C	0.2	120
rs6705200	rs6754817	25794	1	1	A6,I2,I5,I6,I6Q,IM,IMD,IWQ	chr2	172371640	C	T	0.2	120
rs6705200	rs3770452	31082	1	1	AN,A5,A6,I1,IM,IMD	chr2	172376928	A	G	0.2	120
rs6705200	rs3770451	31115	1	1	I1,IM,IMD	chr2	172376961	T	G	0.2	120
rs6705200	rs6759575	51468	1	1	AS,IM,IMD	chr2	172397314	C	T	0.2	120
rs6705200	rs908670	52580	1	1	I6Q,IM,IMD,CYT,IWQ	chr2	172398426	T	C	0.2	120
rs6705200	rs4668414	66691	0.95	1	I6Q,IM,IMD,CYT,OQ,IWQ,OE	chr2	172412537	A	C	0.208	120
rs6705200	rs3770445	71319	0.95	1	I6Q,IM,IMD,IWQ	chr2	172417165	T	C	0.208	120
rs6705200	rs6745143	12782	0.948	1	IM,IMD	chr2	172358628	G	A	0.192	120
rs6705200	rs7608403	9165	0.904	1	I1,IM,IMD,OQ,OE	chr2	172355011	A	C	0.217	120
rs6705200	rs10202823	142532	0.904	1	I1,IM,IMD,AxM	chr2	172488378	T	C	0.217	120
rs6705200	rs10174055	220614	0.904	1	IM,IMD,CYT,OQ,OE	chr2	172566460	C	T	0.217	120
rs6705200	rs6724337	97729	0.898	0.947	IM,IMD	chr2	172443575	C	T	0.2	120
rs7608403	rs6758704	8332	0.904	1	I3,I5,I6,I6Q,IM,IMD,IC,ICQ,IWQ	chr2	172363343	T	C	0.2	120
rs7608403	rs6705200	9165	0.904	1	IM,IMD	chr2	172345846	A	G	0.2	120
rs7608403	rs12692974	16491	0.904	1	IM,IMD	chr2	172371502	T	C	0.2	120
rs7608403	rs6754817	16629	0.904	1	A6,I2,I5,I6,I6Q,IM,IMD,IWQ	chr2	172371640	C	T	0.2	120
rs7608403	rs3770452	21917	0.904	1	AN,A5,A6,I1,IM,IMD	chr2	172376928	A	G	0.2	120
rs7608403	rs3770451	21950	0.904	1	I1,IM,IMD	chr2	172376961	T	G	0.2	120
rs7608403	rs6759575	42303	0.904	1	AS,IM,IMD	chr2	172397314	C	T	0.2	120
rs7608403	rs908670	43415	0.904	1	I6Q,IM,IMD,CYT,IWQ	chr2	172398426	T	C	0.2	120
rs7608403	rs6745143	3617	0.857	1	IM,IMD	chr2	172358628	G	A	0.192	120
rs7608403	rs4668414	57526	0.855	0.948	I6Q,IM,IMD,CYT,OQ,IWQ,OE	chr2	172412537	A	C	0.208	120
rs7608403	rs3770445	62154	0.855	0.948	I6Q,IM,IMD,IWQ	chr2	172417165	T	C	0.208	120
rs7608403	rs10202823	133367	0.81	0.9	I1,IM,IMD,AxM	chr2	172488378	T	C	0.217	120
rs7608403	rs10174055	211449	0.81	0.9	IM,IMD,CYT,OQ,OE	chr2	172566460	C	T	0.217	120
rs7608403	rs6724337	88564	0.808	0.945	IM,IMD	chr2	172443575	C	T	0.2	120
rs6745143	rs6758704	4715	0.948	1	I3,I5,I6,I6Q,IM,IMD,IC,ICQ,IWQ	chr2	172363343	T	C	0.2	120
rs6745143	rs6705200	12782	0.948	1	IM,IMD	chr2	172345846	A	G	0.2	120
rs6745143	rs12692974	12874	0.948	1	IM,IMD	chr2	172371502	T	C	0.2	120
rs6745143	rs6754817	13012	0.948	1	A6,I2,I5,I6,I6Q,IM,IMD,IWQ	chr2	172371640	C	T	0.2	120
rs6745143	rs3770452	18300	0.948	1	AN,A5,A6,I1,IM,IMD	chr2	172376928	A	G	0.2	120
rs6745143	rs3770451	18333	0.948	1	I1,IM,IMD	chr2	172376961	T	G	0.2	120
rs6745143	rs6759575	38686	0.948	1	AS,IM,IMD	chr2	172397314	C	T	0.2	120
rs6745143	rs908670	39798	0.948	1	I6Q,IM,IMD,CYT,IWQ	chr2	172398426	T	C	0.2	120
rs6745143	rs4668414	53909	0.901	1	I6Q,IM,IMD,CYT,OQ,IWQ,OE	chr2	172412537	A	C	0.208	120
rs6745143	rs3770445	58537	0.901	1	I6Q,IM,IMD,IWQ	chr2	172417165	T	C	0.208	120
rs6745143	rs7608403	3617	0.857	1	I1,IM,IMD,OQ,OE	chr2	172355011	A	C	0.217	120
rs6745143	rs10202823	129750	0.857	1	I1,IM,IMD,AxM	chr2	172488378	T	C	0.217	120
rs6745143	rs10174055	207832	0.857	1	IM,IMD,CYT,OQ,OE	chr2	172566460	C	T	0.217	120
rs6745143	rs6724337	84947	0.846	0.945	IM,IMD	chr2	172443575	C	T	0.2	120
rs6758704	rs12692974	8159	1	1	IM,IMD	chr2	172371502	T	C	0.2	120
rs6758704	rs6754817	8297	1	1	A6,I2,I5,I6,I6Q,IM,IMD,IWQ	chr2	172371640	C	T	0.2	120
rs6758704	rs3770452	13585	1	1	AN,A5,A6,I1,IM,IMD	chr2	172376928	A	G	0.2	120
rs6758704	rs3770451	13618	1	1	I1,IM,IMD	chr2	172376961	T	G	0.2	120
rs6758704	rs6705200	17497	1	1	IM,IMD	chr2	172345846	A	G	0.2	120
rs6758704	rs6759575	33971	1	1	AS,IM,IMD	chr2	172397314	C	T	0.2	120
rs6758704	rs908670	35083	1	1	I6Q,IM,IMD,CYT,IWQ	chr2	172398426	T	C	0.2	120
rs6758704	rs4668414	49194	0.95	1	I6Q,IM,IMD,CYT,OQ,IWQ,OE	chr2	172412537	A	C	0.208	120
rs6758704	rs3770445	53822	0.95	1	I6Q,IM,IMD,IWQ	chr2	172417165	T	C	0.208	120
rs6758704	rs6745143	4715	0.948	1	IM,IMD	chr2	172358628	G	A	0.192	120
rs6758704	rs7608403	8332	0.904	1	I1,IM,IMD,OQ,OE	chr2	172355011	A	C	0.217	120
rs6758704	rs10202823	125035	0.904	1	I1,IM,IMD,AxM	chr2	172488378	T	C	0.217	120
rs6758704	rs10174055	203117	0.904	1	IM,IMD,CYT,OQ,OE	chr2	172566460	C	T	0.217	120
rs6758704	rs6724337	80232	0.898	0.947	IM,IMD	chr2	172443575	C	T	0.2	120
rs17581284	rs1607254	32824	0.963	1	I3,I5,I6,I6Q,IM,IMD,IC,ICQ,OQ,AxM,IWQ,OE	chr2	172334798	G	A	0.325	120
rs12692974	rs6754817	138	1	1	A6,I2,I5,I6,I6Q,IM,IMD,IWQ	chr2	172371640	C	T	0.2	120
rs12692974	rs3770452	5426	1	1	AN,A5,A6,I1,IM,IMD	chr2	172376928	A	G	0.2	120
rs12692974	rs3770451	5459	1	1	I1,IM,IMD	chr2	172376961	T	G	0.2	120
rs12692974	rs6758704	8159	1	1	I3,I5,I6,I6Q,IM,IMD,IC,ICQ,IWQ	chr2	172363343	T	C	0.2	120
rs12692974	rs6705200	25656	1	1	IM,IMD	chr2	172345846	A	G	0.2	120
rs12692974	rs6759575	25812	1	1	AS,IM,IMD	chr2	172397314	C	T	0.2	120
rs12692974	rs908670	26924	1	1	I6Q,IM,IMD,CYT,IWQ	chr2	172398426	T	C	0.2	120
rs12692974	rs4668414	41035	0.95	1	I6Q,IM,IMD,CYT,OQ,IWQ,OE	chr2	172412537	A	C	0.208	120
rs12692974	rs3770445	45663	0.95	1	I6Q,IM,IMD,IWQ	chr2	172417165	T	C	0.208	120
rs12692974	rs6745143	12874	0.948	1	IM,IMD	chr2	172358628	G	A	0.192	120
rs12692974	rs7608403	16491	0.904	1	I1,IM,IMD,OQ,OE	chr2	172355011	A	C	0.217	120
rs12692974	rs10202823	116876	0.904	1	I1,IM,IMD,AxM	chr2	172488378	T	C	0.217	120
rs12692974	rs10174055	194958	0.904	1	IM,IMD,CYT,OQ,OE	chr2	172566460	C	T	0.217	120
rs12692974	rs6724337	72073	0.898	0.947	IM,IMD	chr2	172443575	C	T	0.2	120
rs6754817	rs12692974	138	1	1	IM,IMD	chr2	172371502	T	C	0.2	120
rs6754817	rs3770452	5288	1	1	AN,A5,A6,I1,IM,IMD	chr2	172376928	A	G	0.2	120
rs6754817	rs3770451	5321	1	1	I1,IM,IMD	chr2	172376961	T	G	0.2	120
rs6754817	rs6758704	8297	1	1	I3,I5,I6,I6Q,IM,IMD,IC,ICQ,IWQ	chr2	172363343	T	C	0.2	120
rs6754817	rs6759575	25674	1	1	AS,IM,IMD	chr2	172397314	C	T	0.2	120
rs6754817	rs6705200	25794	1	1	IM,IMD	chr2	172345846	A	G	0.2	120
rs6754817	rs908670	26786	1	1	I6Q,IM,IMD,CYT,IWQ	chr2	172398426	T	C	0.2	120
rs6754817	rs4668414	40897	0.95	1	I6Q,IM,IMD,CYT,OQ,IWQ,OE	chr2	172412537	A	C	0.208	120
rs6754817	rs3770445	45525	0.95	1	I6Q,IM,IMD,IWQ	chr2	172417165	T	C	0.208	120
rs6754817	rs6745143	13012	0.948	1	IM,IMD	chr2	172358628	G	A	0.192	120
rs6754817	rs7608403	16629	0.904	1	I1,IM,IMD,OQ,OE	chr2	172355011	A	C	0.217	120
rs6754817	rs10202823	116738	0.904	1	I1,IM,IMD,AxM	chr2	172488378	T	C	0.217	120
rs6754817	rs10174055	194820	0.904	1	IM,IMD,CYT,OQ,OE	chr2	172566460	C	T	0.217	120
rs6754817	rs6724337	71935	0.898	0.947	IM,IMD	chr2	172443575	C	T	0.2	120
rs3770452	rs3770451	33	1	1	I1,IM,IMD	chr2	172376961	T	G	0.2	120
rs3770452	rs6754817	5288	1	1	A6,I2,I5,I6,I6Q,IM,IMD,IWQ	chr2	172371640	C	T	0.2	120
rs3770452	rs12692974	5426	1	1	IM,IMD	chr2	172371502	T	C	0.2	120
rs3770452	rs6758704	13585	1	1	I3,I5,I6,I6Q,IM,IMD,IC,ICQ,IWQ	chr2	172363343	T	C	0.2	120
rs3770452	rs6759575	20386	1	1	AS,IM,IMD	chr2	172397314	C	T	0.2	120
rs3770452	rs908670	21498	1	1	I6Q,IM,IMD,CYT,IWQ	chr2	172398426	T	C	0.2	120
rs3770452	rs6705200	31082	1	1	IM,IMD	chr2	172345846	A	G	0.2	120
rs3770452	rs4668414	35609	0.95	1	I6Q,IM,IMD,CYT,OQ,IWQ,OE	chr2	172412537	A	C	0.208	120
rs3770452	rs3770445	40237	0.95	1	I6Q,IM,IMD,IWQ	chr2	172417165	T	C	0.208	120
rs3770452	rs6745143	18300	0.948	1	IM,IMD	chr2	172358628	G	A	0.192	120
rs3770452	rs7608403	21917	0.904	1	I1,IM,IMD,OQ,OE	chr2	172355011	A	C	0.217	120
rs3770452	rs10202823	111450	0.904	1	I1,IM,IMD,AxM	chr2	172488378	T	C	0.217	120
rs3770452	rs10174055	189532	0.904	1	IM,IMD,CYT,OQ,OE	chr2	172566460	C	T	0.217	120
rs3770452	rs6724337	66647	0.898	0.947	IM,IMD	chr2	172443575	C	T	0.2	120
rs3770451	rs3770452	33	1	1	AN,A5,A6,I1,IM,IMD	chr2	172376928	A	G	0.2	120
rs3770451	rs6754817	5321	1	1	A6,I2,I5,I6,I6Q,IM,IMD,IWQ	chr2	172371640	C	T	0.2	120
rs3770451	rs12692974	5459	1	1	IM,IMD	chr2	172371502	T	C	0.2	120
rs3770451	rs6758704	13618	1	1	I3,I5,I6,I6Q,IM,IMD,IC,ICQ,IWQ	chr2	172363343	T	C	0.2	120
rs3770451	rs6759575	20353	1	1	AS,IM,IMD	chr2	172397314	C	T	0.2	120
rs3770451	rs908670	21465	1	1	I6Q,IM,IMD,CYT,IWQ	chr2	172398426	T	C	0.2	120
rs3770451	rs6705200	31115	1	1	IM,IMD	chr2	172345846	A	G	0.2	120
rs3770451	rs4668414	35576	0.95	1	I6Q,IM,IMD,CYT,OQ,IWQ,OE	chr2	172412537	A	C	0.208	120
rs3770451	rs3770445	40204	0.95	1	I6Q,IM,IMD,IWQ	chr2	172417165	T	C	0.208	120
rs3770451	rs6745143	18333	0.948	1	IM,IMD	chr2	172358628	G	A	0.192	120
rs3770451	rs7608403	21950	0.904	1	I1,IM,IMD,OQ,OE	chr2	172355011	A	C	0.217	120
rs3770451	rs10202823	111417	0.904	1	I1,IM,IMD,AxM	chr2	172488378	T	C	0.217	120
rs3770451	rs10174055	189499	0.904	1	IM,IMD,CYT,OQ,OE	chr2	172566460	C	T	0.217	120
rs3770451	rs6724337	66614	0.898	0.947	IM,IMD	chr2	172443575	C	T	0.2	120
rs6759575	rs908670	1112	1	1	I6Q,IM,IMD,CYT,IWQ	chr2	172398426	T	C	0.2	120
rs6759575	rs3770451	20353	1	1	I1,IM,IMD	chr2	172376961	T	G	0.2	120
rs6759575	rs3770452	20386	1	1	AN,A5,A6,I1,IM,IMD	chr2	172376928	A	G	0.2	120
rs6759575	rs6754817	25674	1	1	A6,I2,I5,I6,I6Q,IM,IMD,IWQ	chr2	172371640	C	T	0.2	120
rs6759575	rs12692974	25812	1	1	IM,IMD	chr2	172371502	T	C	0.2	120
rs6759575	rs6758704	33971	1	1	I3,I5,I6,I6Q,IM,IMD,IC,ICQ,IWQ	chr2	172363343	T	C	0.2	120
rs6759575	rs6705200	51468	1	1	IM,IMD	chr2	172345846	A	G	0.2	120
rs6759575	rs4668414	15223	0.95	1	I6Q,IM,IMD,CYT,OQ,IWQ,OE	chr2	172412537	A	C	0.208	120
rs6759575	rs3770445	19851	0.95	1	I6Q,IM,IMD,IWQ	chr2	172417165	T	C	0.208	120
rs6759575	rs6745143	38686	0.948	1	IM,IMD	chr2	172358628	G	A	0.192	120
rs6759575	rs7608403	42303	0.904	1	I1,IM,IMD,OQ,OE	chr2	172355011	A	C	0.217	120
rs6759575	rs10202823	91064	0.904	1	I1,IM,IMD,AxM	chr2	172488378	T	C	0.217	120
rs6759575	rs10174055	169146	0.904	1	IM,IMD,CYT,OQ,OE	chr2	172566460	C	T	0.217	120
rs6759575	rs6724337	46261	0.898	0.947	IM,IMD	chr2	172443575	C	T	0.2	120
rs908670	rs6759575	1112	1	1	AS,IM,IMD	chr2	172397314	C	T	0.2	120
rs908670	rs3770451	21465	1	1	I1,IM,IMD	chr2	172376961	T	G	0.2	120
rs908670	rs3770452	21498	1	1	AN,A5,A6,I1,IM,IMD	chr2	172376928	A	G	0.2	120
rs908670	rs6754817	26786	1	1	A6,I2,I5,I6,I6Q,IM,IMD,IWQ	chr2	172371640	C	T	0.2	120
rs908670	rs12692974	26924	1	1	IM,IMD	chr2	172371502	T	C	0.2	120
rs908670	rs6758704	35083	1	1	I3,I5,I6,I6Q,IM,IMD,IC,ICQ,IWQ	chr2	172363343	T	C	0.2	120
rs908670	rs6705200	52580	1	1	IM,IMD	chr2	172345846	A	G	0.2	120
rs908670	rs4668414	14111	0.95	1	I6Q,IM,IMD,CYT,OQ,IWQ,OE	chr2	172412537	A	C	0.208	120
rs908670	rs3770445	18739	0.95	1	I6Q,IM,IMD,IWQ	chr2	172417165	T	C	0.208	120
rs908670	rs6745143	39798	0.948	1	IM,IMD	chr2	172358628	G	A	0.192	120
rs908670	rs7608403	43415	0.904	1	I1,IM,IMD,OQ,OE	chr2	172355011	A	C	0.217	120
rs908670	rs10202823	89952	0.904	1	I1,IM,IMD,AxM	chr2	172488378	T	C	0.217	120
rs908670	rs10174055	168034	0.904	1	IM,IMD,CYT,OQ,OE	chr2	172566460	C	T	0.217	120
rs908670	rs6724337	45149	0.898	0.947	IM,IMD	chr2	172443575	C	T	0.2	120
rs4668414	rs3770445	4628	1	1	I6Q,IM,IMD,IWQ	chr2	172417165	T	C	0.208	120
rs4668414	rs10202823	75841	0.951	1	I1,IM,IMD,AxM	chr2	172488378	T	C	0.217	120
rs4668414	rs10174055	153923	0.951	1	IM,IMD,CYT,OQ,OE	chr2	172566460	C	T	0.217	120
rs4668414	rs908670	14111	0.95	1	I6Q,IM,IMD,CYT,IWQ	chr2	172398426	T	C	0.2	120
rs4668414	rs6759575	15223	0.95	1	AS,IM,IMD	chr2	172397314	C	T	0.2	120
rs4668414	rs6724337	31038	0.95	1	IM,IMD	chr2	172443575	C	T	0.2	120
rs4668414	rs3770451	35576	0.95	1	I1,IM,IMD	chr2	172376961	T	G	0.2	120
rs4668414	rs3770452	35609	0.95	1	AN,A5,A6,I1,IM,IMD	chr2	172376928	A	G	0.2	120
rs4668414	rs6754817	40897	0.95	1	A6,I2,I5,I6,I6Q,IM,IMD,IWQ	chr2	172371640	C	T	0.2	120
rs4668414	rs12692974	41035	0.95	1	IM,IMD	chr2	172371502	T	C	0.2	120
rs4668414	rs6758704	49194	0.95	1	I3,I5,I6,I6Q,IM,IMD,IC,ICQ,IWQ	chr2	172363343	T	C	0.2	120
rs4668414	rs6705200	66691	0.95	1	IM,IMD	chr2	172345846	A	G	0.2	120
rs4668414	rs6745143	53909	0.901	1	IM,IMD	chr2	172358628	G	A	0.192	120
rs4668414	rs7608403	57526	0.855	0.948	I1,IM,IMD,OQ,OE	chr2	172355011	A	C	0.217	120
rs3770445	rs4668414	4628	1	1	I6Q,IM,IMD,CYT,OQ,IWQ,OE	chr2	172412537	A	C	0.208	120
rs3770445	rs10202823	71213	0.951	1	I1,IM,IMD,AxM	chr2	172488378	T	C	0.217	120
rs3770445	rs10174055	149295	0.951	1	IM,IMD,CYT,OQ,OE	chr2	172566460	C	T	0.217	120
rs3770445	rs908670	18739	0.95	1	I6Q,IM,IMD,CYT,IWQ	chr2	172398426	T	C	0.2	120
rs3770445	rs6759575	19851	0.95	1	AS,IM,IMD	chr2	172397314	C	T	0.2	120
rs3770445	rs6724337	26410	0.95	1	IM,IMD	chr2	172443575	C	T	0.2	120
rs3770445	rs3770451	40204	0.95	1	I1,IM,IMD	chr2	172376961	T	G	0.2	120
rs3770445	rs3770452	40237	0.95	1	AN,A5,A6,I1,IM,IMD	chr2	172376928	A	G	0.2	120
rs3770445	rs6754817	45525	0.95	1	A6,I2,I5,I6,I6Q,IM,IMD,IWQ	chr2	172371640	C	T	0.2	120
rs3770445	rs12692974	45663	0.95	1	IM,IMD	chr2	172371502	T	C	0.2	120
rs3770445	rs6758704	53822	0.95	1	I3,I5,I6,I6Q,IM,IMD,IC,ICQ,IWQ	chr2	172363343	T	C	0.2	120
rs3770445	rs6705200	71319	0.95	1	IM,IMD	chr2	172345846	A	G	0.2	120
rs3770445	rs6745143	58537	0.901	1	IM,IMD	chr2	172358628	G	A	0.192	120
rs3770445	rs7608403	62154	0.855	0.948	I1,IM,IMD,OQ,OE	chr2	172355011	A	C	0.217	120
rs6724337	rs3770445	26410	0.95	1	I6Q,IM,IMD,IWQ	chr2	172417165	T	C	0.208	120
rs6724337	rs4668414	31038	0.95	1	I6Q,IM,IMD,CYT,OQ,IWQ,OE	chr2	172412537	A	C	0.208	120
rs6724337	rs10202823	44803	0.904	1	I1,IM,IMD,AxM	chr2	172488378	T	C	0.217	120
rs6724337	rs10174055	122885	0.904	1	IM,IMD,CYT,OQ,OE	chr2	172566460	C	T	0.217	120
rs6724337	rs908670	45149	0.898	0.947	I6Q,IM,IMD,CYT,IWQ	chr2	172398426	T	C	0.2	120
rs6724337	rs6759575	46261	0.898	0.947	AS,IM,IMD	chr2	172397314	C	T	0.2	120
rs6724337	rs3770451	66614	0.898	0.947	I1,IM,IMD	chr2	172376961	T	G	0.2	120
rs6724337	rs3770452	66647	0.898	0.947	AN,A5,A6,I1,IM,IMD	chr2	172376928	A	G	0.2	120
rs6724337	rs6754817	71935	0.898	0.947	A6,I2,I5,I6,I6Q,IM,IMD,IWQ	chr2	172371640	C	T	0.2	120
rs6724337	rs12692974	72073	0.898	0.947	IM,IMD	chr2	172371502	T	C	0.2	120
rs6724337	rs6758704	80232	0.898	0.947	I3,I5,I6,I6Q,IM,IMD,IC,ICQ,IWQ	chr2	172363343	T	C	0.2	120
rs6724337	rs6705200	97729	0.898	0.947	IM,IMD	chr2	172345846	A	G	0.2	120
rs6724337	rs6745143	84947	0.846	0.945	IM,IMD	chr2	172358628	G	A	0.192	120
rs6724337	rs7608403	88564	0.808	0.945	I1,IM,IMD,OQ,OE	chr2	172355011	A	C	0.217	120
rs10202823	rs10174055	78082	1	1	IM,IMD,CYT,OQ,OE	chr2	172566460	C	T	0.217	120
rs10202823	rs3770445	71213	0.951	1	I6Q,IM,IMD,IWQ	chr2	172417165	T	C	0.208	120
rs10202823	rs4668414	75841	0.951	1	I6Q,IM,IMD,CYT,OQ,IWQ,OE	chr2	172412537	A	C	0.208	120
rs10202823	rs6724337	44803	0.904	1	IM,IMD	chr2	172443575	C	T	0.2	120
rs10202823	rs908670	89952	0.904	1	I6Q,IM,IMD,CYT,IWQ	chr2	172398426	T	C	0.2	120
rs10202823	rs6759575	91064	0.904	1	AS,IM,IMD	chr2	172397314	C	T	0.2	120
rs10202823	rs3770451	111417	0.904	1	I1,IM,IMD	chr2	172376961	T	G	0.2	120
rs10202823	rs3770452	111450	0.904	1	AN,A5,A6,I1,IM,IMD	chr2	172376928	A	G	0.2	120
rs10202823	rs6754817	116738	0.904	1	A6,I2,I5,I6,I6Q,IM,IMD,IWQ	chr2	172371640	C	T	0.2	120
rs10202823	rs12692974	116876	0.904	1	IM,IMD	chr2	172371502	T	C	0.2	120
rs10202823	rs6758704	125035	0.904	1	I3,I5,I6,I6Q,IM,IMD,IC,ICQ,IWQ	chr2	172363343	T	C	0.2	120
rs10202823	rs6705200	142532	0.904	1	IM,IMD	chr2	172345846	A	G	0.2	120
rs10202823	rs6745143	129750	0.857	1	IM,IMD	chr2	172358628	G	A	0.192	120
rs10202823	rs7608403	133367	0.81	0.9	I1,IM,IMD,OQ,OE	chr2	172355011	A	C	0.217	120
rs4280427	rs7584187	52887	0.823	0.936	AN,A5,A6,IM,IMD,OQ,AxM,OE	chr2	172574351	G	A	0.167	120
rs4280427	rs6718013	55967	0.823	0.936	I3,I5,I6,I6Q,IM,IMD,IC,ICQ,IWQ	chr2	172577431	A	G	0.167	120
rs10165126	rs6433319	10638	0.925	1	IM,IMD,IBC	chr2	172539199	T	C	0.3	120
rs6433319	rs10165126	10638	0.925	1	AN,A5,A6,I3,I5,I6,I6Q,IM,IMD,IC,ICQ,OQ,IWQ,OE	chr2	172528561	T	C	0.317	120
rs10174055	rs10202823	78082	1	1	I1,IM,IMD,AxM	chr2	172488378	T	C	0.217	120
rs10174055	rs3770445	149295	0.951	1	I6Q,IM,IMD,IWQ	chr2	172417165	T	C	0.208	120
rs10174055	rs4668414	153923	0.951	1	I6Q,IM,IMD,CYT,OQ,IWQ,OE	chr2	172412537	A	C	0.208	120
rs10174055	rs6724337	122885	0.904	1	IM,IMD	chr2	172443575	C	T	0.2	120
rs10174055	rs908670	168034	0.904	1	I6Q,IM,IMD,CYT,IWQ	chr2	172398426	T	C	0.2	120
rs10174055	rs6759575	169146	0.904	1	AS,IM,IMD	chr2	172397314	C	T	0.2	120
rs10174055	rs3770451	189499	0.904	1	I1,IM,IMD	chr2	172376961	T	G	0.2	120
rs10174055	rs3770452	189532	0.904	1	AN,A5,A6,I1,IM,IMD	chr2	172376928	A	G	0.2	120
rs10174055	rs6754817	194820	0.904	1	A6,I2,I5,I6,I6Q,IM,IMD,IWQ	chr2	172371640	C	T	0.2	120
rs10174055	rs12692974	194958	0.904	1	IM,IMD	chr2	172371502	T	C	0.2	120
rs10174055	rs6758704	203117	0.904	1	I3,I5,I6,I6Q,IM,IMD,IC,ICQ,IWQ	chr2	172363343	T	C	0.2	120
rs10174055	rs6705200	220614	0.904	1	IM,IMD	chr2	172345846	A	G	0.2	120
rs10174055	rs6745143	207832	0.857	1	IM,IMD	chr2	172358628	G	A	0.192	120
rs10174055	rs7608403	211449	0.81	0.9	I1,IM,IMD,OQ,OE	chr2	172355011	A	C	0.217	120
rs7584187	rs6718013	3080	1	1	I3,I5,I6,I6Q,IM,IMD,IC,ICQ,IWQ	chr2	172577431	A	G	0.167	120
rs7584187	rs4280427	52887	0.823	0.936	I6,IM,IMD,IBC,OQ,OE	chr2	172521464	G	A	0.158	120
rs6718013	rs7584187	3080	1	1	AN,A5,A6,IM,IMD,OQ,AxM,OE	chr2	172574351	G	A	0.167	120
rs6718013	rs4280427	55967	0.823	0.936	I6,IM,IMD,IBC,OQ,OE	chr2	172521464	G	A	0.158	120

## Sheet: Tagged SNPs
SNP Tags for SLC25A12 Major Haplotype Blocks
rs10166005
rs10202823
rs1607254
rs6433322

## Sheet: Array Codes
Illumina Human-1 (I1)
Illumina HumanHap240S (I2)
Illumina HumanHap300 (I3)
Illumina Human370CNV single (IC)
Illumina Human370CNV quad (ICQ)
Illumina HumanHap550 (I5)
Illumina HumanHap650 (I6)
Illumina HumanHap610 quad (I6Q)
Illumina Human1M single (IM)
Illumina Human1M dual (IMD)
Illumina CARe iSelect (IBC)
Illumina Cyto12 (CYT)
Illumina OmniQuad (OQ)
Cardio-Metabochip (CM)
Illumina 660W-Quad (IWQ)
Illumina OmniExpress (OE)
Affymetrix 50K Mapping XbaI (AX)
Affymetrix 50K Mapping HindIII (AH)
Affymetrix 50K Human Gene Focused chip (AG)
Affymetrix 250K Mapping NspI (AN)
Affymetrix 250K Mapping StyI (AS)
Affymetrix 5.0 (A5)
Affymetrix 6.0 (A6)
Affymetrix Axiom GW_Hu_SNP (AxM)
Affymetrix DMET plus (AD)
